# Supplementary material for: Environmental Mixture Toxicity of Guanitoxin and Organophosphates in Zebrafish: from Developmental and Neurobehavioral Phenotypes to Transcriptomic Responses
Source: Environ Sci Technol. 2026 Mar 11;60(12):9076–92. doi: 10.1021/acs.est.5c16673 (PMC13045019; doi:10.1021/acs.est.5c16673)
Supplement: Supplementary file 2 [file es5c16673_si_002.xlsx]

## Sheet: G0-adj-p-value (appendix 2A)
Type	GO id	GO terms	Adj P-value	FDR	Direction	Treatments	Genes
GO_BP_2023	GO:0015986	Proton Motive Force-Driven ATP Synthesis	3.46366e-26	9.62896e-23	down	Trichlorfon + Guanitoxin	ndufa13;ndufb8;ndufb7;ndufa11;ndufb6;ndufa12;ndufb11;ndufa10;ndufb2;atp5mc3;ndufb1;atp5mc1;atp5f1b;atp5mgl;atp5mj;ndufv3;atp5mf;atp5me;ndufa9;atp5pf;ndufa8;ndufa7;ndufa2;ndufa1;ndufc2;sdhc;atp5f1c;atp5f1d;atp5f1e;ndufs7;ndufs5;ndufab1;atp5po
GO_BP_2023	GO:0042776	Proton Motive Force-Driven Mitochondrial ATP Synthesis	4.39487e-23	6.10887e-20	down	Trichlorfon + Guanitoxin	ndufa13;ndufb8;ndufb7;ndufa11;ndufb6;ndufa12;ndufb11;ndufa10;ndufb2;ndufb1;atp5f1b;ndufv3;atp5mf;atp5me;ndufa9;atp5pf;ndufa8;ndufa7;ndufa2;ndufa1;ndufc2;sdhc;atp5f1c;atp5f1d;atp5f1e;ndufs7;ndufs5;ndufab1;atp5po
GO_BP_2023	GO:0002181	Cytoplasmic Translation	8.04157e-23	7.45186e-20	down	Trichlorfon + Guanitoxin	rpl5;rpl10;rpl31;rpl34;rpl11;rpl10a;rpl9;rps14;rps17;rpl18a;rps19;rpl36al;rps18;rpl36;rps3;rpl35;rpl13;rpl37;rpl15;rps2;rps11;rpl18;rpl39;rps10;rpl17;rps13;rps9;rps6;rpl13a;rpl35a;rps28;rps29;rpl24;rpl27;rpl29;uba52;rps23
GO_BP_2023	GO:0006119	Oxidative Phosphorylation	1.61143e-21	1.11994e-18	down	Trichlorfon + Guanitoxin	ndufa13;ndufb8;ndufb7;ndufa11;ndufb6;ndufa12;ndufb11;ndufa10;ndufb2;ndufb1;atp5f1b;ndufv3;atp5mf;atp5me;ndufa9;atp5pf;ndufa8;ndufa7;ndufa2;ndufa1;ndufc2;sdhc;atp5f1c;atp5f1d;atp5f1e;ndufs7;ndufs5;ndufab1;uqcrc1;atp5po
GO_BP_2023	GO:0045333	Cellular Respiration	3.60661e-21	2.00527e-18	down	Trichlorfon + Guanitoxin	cox7b;ndufa13;ndufb8;ndufb7;ndufa11;ndufb6;ndufa12;ndufb11;ndufa10;ndufb2;ndufb1;etfa;cox7a2;etfb;uqcr10;cox6a1;cox5b;cox7c;cox5a;cyc1;ndufv3;ndufa9;ndufa8;ndufa7;ndufa2;ndufa1;ndufc2;sdhc;cox6c;ndufs7;uqcrq;ndufs5;ndufab1;uqcrc1
GO_BP_2023	GO:0042775	Mitochondrial ATP Synthesis Coupled Electron Transport	7.14254e-20	3.30938e-17	down	Trichlorfon + Guanitoxin	cox7b;ndufb8;ndufb7;ndufb6;ndufa12;ndufa10;ndufb2;ndufb1;cox7a2;uqcr10;cox6a1;cox5b;cox6a2;cox7c;cox5a;cyc1;ndufv3;ndufa9;ndufa8;ndufa7;ndufa2;ndufa1;ndufc2;sdhc;cox6c;ndufs7;uqcrq;ndufs5;ndufab1;uqcrc1
GO_BP_2023	GO:0019646	Aerobic Electron Transport Chain	3.49546e-19	1.3882e-16	down	Trichlorfon + Guanitoxin	cox7b;ndufb8;ndufb7;ndufb6;ndufa10;ndufb2;ndufb1;cox7a2;uqcr10;cox6a1;cox5b;cox6a2;cox7c;cox5a;cyc1;ndufv3;ndufa9;ndufa8;ndufa7;ndufa2;ndufa1;ndufc2;sdhc;cox6c;ndufs7;uqcrq;ndufs5;ndufab1;uqcrc1
GO_BP_2023	GO:0009059	Macromolecule Biosynthetic Process	2.61266e-16	9.07899e-14	down	Trichlorfon + Guanitoxin	rpl5;alas1;rpl10;rpl31;rpl34;rpl11;mrpl36;rpl10a;rpl9;rps14;rps17;rpl18a;rps19;rpl36al;rps18;rpl36;rps3;rpl35;rpl13;rpl37;apoe;rpl15;rps2;rps11;rpl18;rpl39;rps10;rpl17;rps13;eif5a;rps9;rps6;rpl13a;rpl35a;eef1g;rps28;rps29;eef1d;rpl24;rpl27;rpl29;mrrf;rps23
GO_BP_2023	GO:0043043	Peptide Biosynthetic Process	6.36854e-15	1.96717e-12	down	Trichlorfon + Guanitoxin	rpl5;rpl10;rpl31;rpl34;rpl11;mrpl36;rpl10a;rpl9;rps14;rps17;rpl18a;rps19;rpl36al;rps18;rpl36;rps3;rpl35;rpl13;rpl37;rpl15;rps2;rps11;rpl18;rpl39;rps10;rpl17;rps13;rps9;rps6;rpl13a;rpl35a;rps28;rps29;rpl24;rpl27;rpl29;mrrf;rps23
GO_BP_2023	GO:0009060	Aerobic Respiration	1.79903e-14	5.0013e-12	down	Trichlorfon + Guanitoxin	ndufa9;ndufa8;ndufa13;ndufb8;ndufa7;ndufb7;ndufa11;ndufb6;ndufa12;ndufb11;ndufa10;ndufa2;ndufb2;ndufa1;ndufc2;ndufb1;sdhc;atp5f1d;ndufs7;ndufs5;ndufab1;uqcrc1;ndufv3
GO_BP_2023	GO:0006412	Translation	3.10507e-14	7.84736e-12	down	Trichlorfon + Guanitoxin	rpl5;rpl10;rpl31;rpl34;mrps34;rpl11;mrpl36;rpl10a;rpl9;mrpl4;rps14;rps17;rpl18a;rps19;rpl36al;rps18;rpl36;rps3;rpl35;rpl13;rpl37;rpl15;rps2;rps11;rpl18;rpl39;rps10;rpl17;rps13;eif5a;rps9;ndufa7;mrps24;rps6;rpl13a;rpl35a;eef1g;rps28;rps29;eef1d;rpl24;rpl27;rpl29;uba52;mrrf;rps23
GO_BP_2023	GO:0006120	Mitochondrial Electron Transport, NADH To Ubiquinone	7.91788e-11	1.83431e-08	down	Trichlorfon + Guanitoxin	ndufa9;ndufa8;ndufb8;ndufa7;ndufb7;ndufb6;ndufa10;ndufa2;ndufb2;ndufb1;ndufc2;ndufs7;ndufs5;ndufab1;ndufv3
GO_BP_2023	GO:0006754	ATP Biosynthetic Process	1.08842e-10	2.32753e-08	down	Trichlorfon + Guanitoxin	atp5pf;atp5mc3;atp5f1c;atp5f1d;atp5f1e;atp5mc1;atp5f1b;atp5mgl;atp5po;atp5mj;aldoa;atp5mf;atp5me
GO_BP_2023	GO:0010257	NADH Dehydrogenase Complex Assembly	1.65522e-09	3.06767e-07	down	Trichlorfon + Guanitoxin	ndufa9;ndufa8;ndufa13;ndufb8;ndufb7;ndufa11;ndufb6;ndufb11;ndufa10;ndufa2;ndufb2;ndufa1;ndufc2;ndufb1;ndufs7;ndufs5;ndufab1
GO_BP_2023	GO:0032981	Mitochondrial Respiratory Chain Complex I Assembly	1.65522e-09	3.06767e-07	down	Trichlorfon + Guanitoxin	ndufa9;ndufa8;ndufa13;ndufb8;ndufb7;ndufa11;ndufb6;ndufb11;ndufa10;ndufa2;ndufb2;ndufa1;ndufc2;ndufb1;ndufs7;ndufs5;ndufab1
GO_BP_2023	GO:0007601	Visual Perception	1.761e-08	1.52855e-05	up	Trichlorfon + Guanitoxin	trpm1;rgs9bp;prph2;grm6;rgs16;grm8;guca1c;fscn2;cacna1f;gpr179
GO_BP_2023	GO:0006123	Mitochondrial Electron Transport, Cytochrome C To Oxygen	7.02117e-07	0.000121993	down	Trichlorfon + Guanitoxin	cox7b;cox7a2;cox5b;cox6a1;cox6c;cox5a;cox6a2;cox7c
GO_BP_2023	GO:0010467	Gene Expression	1.01376e-06	0.00016578	down	Trichlorfon + Guanitoxin	rpl5;rpl10;rpl31;rpl34;rpl11;mrpl36;rpl10a;rpl9;rps14;rps17;rpl18a;rps19;rpl36al;rps18;rpl36;rps3;rpl35;rpl13;rpl37;rpl15;rps2;rps11;rpl18;rpl39;rps10;rpl17;rps13;rps9;rps6;rpl13a;rpl35a;rps28;rps29;rpl24;rpl27;rpl29;mrrf;rps23
GO_BP_2023	GO:0016052	Carbohydrate Catabolic Process	1.27765e-06	0.000197327	down	Trichlorfon + Guanitoxin	neu3;pkm;amy2a;pklr;pgam2;naga;pgam4;aldob;gapdh;pfkm;pgm1;gck
GO_BP_2023	GO:0006090	Pyruvate Metabolic Process	2.05233e-06	0.000300288	down	Trichlorfon + Guanitoxin	pklr;pgam2;pdhb;gck;pkm;krt17;pgam4;aldob;dld;gapdh;pfkm;pgm1;pck2
GO_BP_2023	GO:0030195	Negative Regulation Of Blood Coagulation	2.63712e-06	0.000366559	down	Trichlorfon + Guanitoxin	fgb;vtn;proc;serpine2;fgg;serpinf2;apoe;f2;klkb1;kng1
GO_BP_2023	GO:0033108	Mitochondrial Respiratory Chain Complex Assembly	6.97508e-06	0.000923368	down	Trichlorfon + Guanitoxin	ndufa9;ndufa8;ndufa13;ndufb8;ndufb7;ndufa11;ndufb6;ndufb11;ndufa10;ndufa2;ndufb2;ndufa1;ndufc2;ndufb1;ndufs7;ndufs5;ndufab1
GO_BP_2023	GO:0050953	Sensory Perception Of Light Stimulus	2.9277e-06	0.00127062	up	Trichlorfon + Guanitoxin	trpm1;prph2;rgs16;grm8;guca1c;fscn2;cacna1f;gpr179
GO_BP_2023	GO:0015980	Energy Derivation By Oxidation Of Organic Compounds	1.48414e-05	0.00187541	down	Trichlorfon + Guanitoxin	cox7b;uqcrq;uqcrc1;cox7a2;uqcr10;cyc1;cox5b;cox6a1;cox6c;cox5a;cox7c
GO_BP_2023	GO:0006937	Regulation Of Muscle Contraction	1.62907e-05	0.001887	down	Trichlorfon + Guanitoxin	mybpc3;tnnc1;myl2;tpm1;myl3;tnnt3;mybph;atp1a2;myl9
GO_BP_2023	GO:0006096	Glycolytic Process	1.62907e-05	0.001887	down	Trichlorfon + Guanitoxin	pkm;pklr;pgam2;pgam4;aldob;gapdh;pfkm;pgm1;gck
GO_BP_2023	GO:0016125	Sterol Metabolic Process	1.79112e-05	0.00199173	down	Trichlorfon + Guanitoxin	faxdc2;cyp51a1;apoa2;apoa1;cel;hmgcr;cyp7a1;cyp8b1;nr0b2;cyp4v2;fdx1;apoe;apob
GO_BP_2023	GO:0030239	Myofibril Assembly	2.9579e-05	0.00316268	down	Trichlorfon + Guanitoxin	csrp1;synpo2l;tmod4;myl2;tpm1;tnnt3;casq1;myoz1;myoz2;myl9;myh6
GO_BP_2023	GO:0030198	Extracellular Matrix Organization	3.60182e-05	0.00370854	down	Trichlorfon + Guanitoxin	postn;gsn;mia;mmp2;col11a1;col23a1;serpinf2;plod3;capg;ctsv;loxl1;mmp10;col1a1;col1a2;col2a1;ctsk;col5a2;col9a1;flot1;matn1;col4a5;col10a1;col9a2;prss2
GO_BP_2023	GO:0006941	Striated Muscle Contraction	5.06698e-05	0.00503079	down	Trichlorfon + Guanitoxin	mybpc3;chrna1;tnnc1;myl2;pgam2;tpm1;myl3;tnnt3;casq2;tnni2;atp1a2;myh6
GO_BP_2023	GO:0060047	Heart Contraction	5.66296e-05	0.00542863	down	Trichlorfon + Guanitoxin	mybpc3;myl7;tnnc1;myl2;tpm1;myl3;casq2;atp1a2;myh6;sod1
GO_BP_2023	GO:0070527	Platelet Aggregation	8.52341e-05	0.00764357	down	Trichlorfon + Guanitoxin	fgb;rap2b;stxbp3;csrp1;fgg;hspb1;flna;myl9;metap1
GO_BP_2023	GO:1900026	Positive Regulation Of Substrate Adhesion-Dependent Cell Spreading	8.52341e-05	0.00764357	down	Trichlorfon + Guanitoxin	fgb;c1qbp;fgg;tesk1;flna;apoa1;p4hb;olfm4;triobp
GO_BP_2023	GO:0034379	Very-Low-Density Lipoprotein Particle Assembly	9.91795e-05	0.00835512	down	Trichlorfon + Guanitoxin	dgat1;lpcat3;apoc1;mttp;apob
GO_BP_2023	GO:1900047	Negative Regulation Of Hemostasis	9.91795e-05	0.00835512	down	Trichlorfon + Guanitoxin	vtn;proc;serpine2;apoe;kng1
GO_BP_2023	GO:0045214	Sarcomere Organization	0.000123406	0.00988109	down	Trichlorfon + Guanitoxin	csrp1;synpo2l;tpm1;tnnt3;casq1;myoz1;myoz2;myh6
GO_BP_2023	GO:0030300	Regulation Of Intestinal Cholesterol Absorption	0.000124402	0.00988109	down	Trichlorfon + Guanitoxin	lpcat3;apoa1;cyp8b1;enpp7
GO_BP_2023	GO:0019318	Hexose Metabolic Process	0.000131913	0.0101866	down	Trichlorfon + Guanitoxin	fuca2;sord;apod;galm;aldob;slc37a4;aldoa;pgm1;gck;galk1
GO_BP_2023	GO:0006508	Proteolysis	0.000155347	0.011672	down	Trichlorfon + Guanitoxin	tpsd1;cpb1;cfh;hpn;htra1;ctsv;aebp1;pepd;phex;wfdc2;cndp2;endou;capn9;capns1;anpep;ctsk;capn2;cpxm1;prss2;cpa2;cpa1;ace;cela2b;lvrn;ctrb2;mmp2;cela1;pcolce;cel;f7;proc;ctrl;tpp1;klkb1;lgmn
GO_BP_2023	GO:0033700	Phospholipid Efflux	0.000173595	0.0126999	down	Trichlorfon + Guanitoxin	apoc2;apoc1;apoa2;apoa1;apoe
GO_BP_2023	GO:0006936	Muscle Contraction	0.000178672	0.0127361	down	Trichlorfon + Guanitoxin	gamt;tpm4;tmod4;tpm3;tpm2;pgam2;tpm1;ckmt2;des;myl1;casq2;hrc;myh11;aldoa;myh6
GO_BP_2023	GO:0002082	Regulation Of Oxidative Phosphorylation	0.000198922	0.0138251	down	Trichlorfon + Guanitoxin	cox7a2l;ppif;cox7a2;nupr1;cox7a1;macroh2a1
GO_BP_2023	GO:0032781	Positive Regulation Of ATP-dependent Activity	0.000209815	0.0142265	down	Trichlorfon + Guanitoxin	mybpc3;fxyd2;tpm1;myl3;tnnt3;rgn;aldob;pfn1;fgf10
GO_BP_2023	GO:0022613	Ribonucleoprotein Complex Biogenesis	0.000245146	0.0162264	down	Trichlorfon + Guanitoxin	rpl5;rps9;npm1;rps6;rpl11;rpl35a;mrpl36;rpf2;wdr46;rps14;rps17;rps28;rps19;surf6;rps11;rps13;rps23
GO_BP_2023	GO:0031032	Actomyosin Structure Organization	0.000267886	0.0173192	down	Trichlorfon + Guanitoxin	itgb1;tmod4;tpm1;f11r;csrp1;synpo2l;tnnt3;myh11;casq1;myoz1;myoz2;myl9;myh6
GO_BP_2023	GO:1902600	Proton Transmembrane Transport	0.000278284	0.0175532	down	Trichlorfon + Guanitoxin	rnasek;atp5f1b;fxyd2;atp1a4;ucp1;atp5po;atp1a2;atp1a1;atp6v1e1;atp5mf
GO_BP_2023	GO:0050819	Negative Regulation Of Coagulation	0.000284135	0.0175532	down	Trichlorfon + Guanitoxin	vtn;proc;serpine2;apoe;kng1
GO_BP_2023	GO:0003229	Ventricular Cardiac Muscle Tissue Development	0.000297568	0.0179835	down	Trichlorfon + Guanitoxin	mybpc3;tnnc1;myl2;tpm1;myl3;hopx;myh6
GO_BP_2023	GO:0097435	Supramolecular Fiber Organization	0.000313949	0.0185698	down	Trichlorfon + Guanitoxin	tnxb;pla2g1b;col11a1;inppl1;plod3;loxl1;cnn2;rac2;myh11;cd36;myoz1;dsp;gsn;krt4;tpm4;tmod4;tpm3;tpm2;serpinf2;tpm1;myo7b;krt5;serpinb8;col1a1;col1a2;col2a1;des;myo1c;krt17;col5a2;aldoa;myl9;myh6
GO_BP_2023	GO:0060048	Cardiac Muscle Contraction	0.000328176	0.0187755	down	Trichlorfon + Guanitoxin	mybpc3;gsn;tnnc1;myl2;tpm1;myl3;casq2;myh6
GO_BP_2023	GO:0042255	Ribosome Assembly	0.000330935	0.0187755	down	Trichlorfon + Guanitoxin	rpl5;rps14;npm1;rps28;rps19;rpl10;c1qbp;rpl11;rps27l;rpf2
GO_BP_2023	GO:0052548	Regulation Of Endopeptidase Activity	0.000343988	0.0191257	down	Trichlorfon + Guanitoxin	vtn;serpinb1;serpine2;psme3;serpinf2;timp2;psme1;serping1;serpinb8;gapdh;serpina4;kng1
GO_BP_2023	GO:0010466	Negative Regulation Of Peptidase Activity	0.000375471	0.0204668	down	Trichlorfon + Guanitoxin	cstb;vtn;serpinb1;serpine2;serpinf2;timp2;serping1;serpinb8;gapdh;serpina4;kng1
GO_BP_2023	GO:1900024	Regulation Of Substrate Adhesion-Dependent Cell Spreading	0.000391638	0.0205425	down	Trichlorfon + Guanitoxin	fgb;c1qbp;fgg;tesk1;apoa1;flna;meltf;p4hb;olfm4;triobp
GO_BP_2023	GO:0030301	Cholesterol Transport	0.000391638	0.0205425	down	Trichlorfon + Guanitoxin	stard4;npc2;apoc2;apoc1;apoa2;apoa1;cd36;cel;apoe;apob
GO_BP_2023	GO:0050804	Modulation Of Chemical Synaptic Transmission	9.81528e-05	0.0225495	up	Trichlorfon + Guanitoxin	clstn2;grm6;grm8;cacna1b;cplx2;cplx4;cacng5
GO_BP_2023	GO:0007216	G Protein-Coupled Glutamate Receptor Signaling Pathway	0.000132126	0.0225495	up	Trichlorfon + Guanitoxin	trpm1;grm6;grm8
GO_BP_2023	GO:0010975	Regulation Of Neuron Projection Development	0.00013961	0.0225495	up	Trichlorfon + Guanitoxin	ntng1;lrrc7;nptn;crmp1;dennd5a;atp1b2;serpini1;scn1b
GO_BP_2023	GO:0015813	L-glutamate Transmembrane Transport	0.000215841	0.0225495	up	Trichlorfon + Guanitoxin	slc25a18;slc1a4;slc17a7
GO_BP_2023	GO:0007215	Glutamate Receptor Signaling Pathway	0.000229623	0.0225495	up	Trichlorfon + Guanitoxin	trpm1;grm6;grm8;plcb1
GO_BP_2023	GO:0051938	L-glutamate Import	0.000268089	0.0225495	up	Trichlorfon + Guanitoxin	slc25a18;slc1a4;slc17a7
GO_BP_2023	GO:0098659	Inorganic Cation Import Across Plasma Membrane	0.000274547	0.0225495	up	Trichlorfon + Guanitoxin	trpm1;cacna1b;atp1b2;cacna1f;cacna1e;kcnj3
GO_BP_2023	GO:0098703	Calcium Ion Import Across Plasma Membrane	0.000285765	0.0225495	up	Trichlorfon + Guanitoxin	trpm1;cacna1b;cacna1f;cacna1e
GO_BP_2023	GO:0099504	Synaptic Vesicle Cycle	0.000285765	0.0225495	up	Trichlorfon + Guanitoxin	rab3a;slc17a7;cplx2;cplx4
GO_BP_2023	GO:0010811	Positive Regulation Of Cell-Substrate Adhesion	0.000451624	0.0232503	down	Trichlorfon + Guanitoxin	fgb;c1qbp;fgg;tesk1;agr2;fn1;apoa1;flna;cd36;p4hb;olfm4;triobp
GO_BP_2023	GO:0008202	Steroid Metabolic Process	0.000479313	0.0242271	down	Trichlorfon + Guanitoxin	srd5a2;cyp51a1;hsd17b14;cel;cyp7a1;cyp8b1;cyp3a7;dhrs4;hsd11b1;sult1e1;dhrs9;cyp4v2;ugt2a2;lgmn
GO_BP_2023	GO:0002684	Positive Regulation Of Immune System Process	0.000499188	0.0247811	down	Trichlorfon + Guanitoxin	c6;c8g;pla2g1b;c9;lgals9;c8b;aqp3
GO_BP_2023	GO:0042632	Cholesterol Homeostasis	0.00051529	0.0251317	down	Trichlorfon + Guanitoxin	fabp3;dgat2;pla2g12b;cav3;npc2;apoc2;mttp;apoa2;apoa1;apoe;apob;cyp7a1
GO_BP_2023	GO:0022617	Extracellular Matrix Disassembly	0.000548244	0.0262779	down	Trichlorfon + Guanitoxin	gsn;ctsk;mmp2;hpn;flot1;capg;ctsv;prss2;mmp10
GO_BP_2023	GO:0055092	Sterol Homeostasis	0.000586337	0.0276274	down	Trichlorfon + Guanitoxin	fabp3;dgat2;pla2g12b;cav3;npc2;apoc2;mttp;apoa2;apoa1;apoe;apob;cyp7a1
GO_BP_2023	GO:0009584	Detection Of Visible Light	0.000395594	0.0284803	up	Trichlorfon + Guanitoxin	grm6;rgs9bp;cacna1f
GO_BP_2023	GO:0016079	Synaptic Vesicle Exocytosis	0.000426548	0.0284803	up	Trichlorfon + Guanitoxin	unc13c;rab3a;cplx2;cplx4
GO_BP_2023	GO:0061045	Negative Regulation Of Wound Healing	0.000634299	0.0291532	down	Trichlorfon + Guanitoxin	apcs;vtn;proc;serpine2;apoe;myoz1;kng1
GO_BP_2023	GO:0042274	Ribosomal Small Subunit Biogenesis	0.000639693	0.0291532	down	Trichlorfon + Guanitoxin	rps9;npm1;rps6;rps27l;wdr46;rps14;rps17;rps28;rps19;surf6;rps11;rps13;rps23
GO_BP_2023	GO:0099003	Vesicle-Mediated Transport In Synapse	0.000471703	0.0292456	up	Trichlorfon + Guanitoxin	rab3a;cplx2;cplx4
GO_BP_2023	GO:0006641	Triglyceride Metabolic Process	0.000652328	0.0292495	down	Trichlorfon + Guanitoxin	dgat2;cav3;dgat1;mogat2;apoc1;apoa2;apoe;apob;gck
GO_BP_2023	GO:0050806	Positive Regulation Of Synaptic Transmission	0.000546126	0.0308589	up	Trichlorfon + Guanitoxin	cacng7;clstn2;nptn;nalcn;cacng5
GO_BP_2023	GO:0031346	Positive Regulation Of Cell Projection Organization	0.000568828	0.0308589	up	Trichlorfon + Guanitoxin	ptprd;lrrc7;nptn;atp1b2;serpini1;scn1b
GO_BP_2023	GO:0034109	Homotypic Cell-Cell Adhesion	0.000772001	0.0340661	down	Trichlorfon + Guanitoxin	fgb;rap2b;stxbp3;csrp1;fgg;hspb1;flna;myl9;metap1
GO_BP_2023	GO:0006942	Regulation Of Striated Muscle Contraction	0.000796856	0.0340809	down	Trichlorfon + Guanitoxin	mybpc3;cav3;myl2;myl3;tnnt3;mybph;atp1a2
GO_BP_2023	GO:0030193	Regulation Of Blood Coagulation	0.000796856	0.0340809	down	Trichlorfon + Guanitoxin	vtn;proc;serpine2;apoe;cel;f2;kng1
GO_BP_2023	GO:0010951	Negative Regulation Of Endopeptidase Activity	0.000871221	0.0366969	down	Trichlorfon + Guanitoxin	vtn;serpinb1;serpine2;serpinf2;timp2;serping1;serpinb8;gapdh;serpina4;kng1;ltf
GO_BP_2023	GO:0035725	Sodium Ion Transmembrane Transport	0.000728484	0.0371227	up	Trichlorfon + Guanitoxin	slc6a8;slc6a11;atp1b2;nalcn;scn1b
GO_BP_2023	GO:0097553	Calcium Ion Transmembrane Import Into Cytosol	0.000769826	0.0371227	up	Trichlorfon + Guanitoxin	trpm1;cacna1b;plcb1;cacna1f;cacna1e
GO_BP_2023	GO:0007015	Actin Filament Organization	0.00093771	0.038908	down	Trichlorfon + Guanitoxin	gsn;tpm4;tpm3;pla2g1b;tpm2;tpm1;inppl1;myo7b;capg;serpinb8;cnn2;vil1;acta1;myo1c;rac2;flna;aldoa;pls1
GO_BP_2023	GO:0008203	Cholesterol Metabolic Process	0.000991499	0.0405348	down	Trichlorfon + Guanitoxin	acaa2;hmgcs1;fdx1;cyp51a1;apoa2;apoa1;hmgcr;apoe;apob;cyp7a1;nr0b2
GO_BP_2023	GO:0050808	Synapse Organization	0.000983964	0.0449516	up	Trichlorfon + Guanitoxin	kirrel3;ntng1;ptprd;unc13c;sncb;elfn1
GO_BP_2023	GO:0098887	Neurotransmitter Receptor Transport, Endosome To Postsynaptic Membrane	0.00109068	0.0450814	up	Trichlorfon + Guanitoxin	gripap1;lrrc7
GO_BP_2023	GO:0098943	Neurotransmitter Receptor Transport, Postsynaptic Endosome To Lysosome	0.00109068	0.0450814	up	Trichlorfon + Guanitoxin	cacng7;cacng5
GO_BP_2023	GO:0010976	Positive Regulation Of Neuron Projection Development	0.0012251	0.0483356	up	Trichlorfon + Guanitoxin	lrrc7;nptn;atp1b2;serpini1;scn1b
GO_BP_2023	GO:0033344	Cholesterol Efflux	0.00122167	0.0485177	down	Trichlorfon + Guanitoxin	npc2;apoc2;apoc1;apoa2;apoa1;apoe
GO_BP_2023	GO:0035336	Long-Chain fatty-acyl-CoA Metabolic Process	0.00122167	0.0485177	down	Trichlorfon + Guanitoxin	elovl1;dgat2;dgat1;elovl2;acsl6;acsl5
GO_BP_2023	GO:0006635	Fatty Acid Beta-Oxidation	0.00124199	0.0486302	down	Trichlorfon + Guanitoxin	hadhb;abcd3;acaa2;echdc2;etfa;etfb;acadm;decr2;acads
GO_BP_2023	GO:0051966	Regulation Of Synaptic Transmission, Glutamatergic	0.00130774	0.0493528	up	Trichlorfon + Guanitoxin	cacng7;grm6;grm8;cacng5
KEGG_Human_2021	NA	Diabetic cardiomyopathy	7.35333e-29	2.08099e-26	down	Trichlorfon + Guanitoxin	cox7b;ndufa13;ndufa11;ndufa12;ndufa10;cox6a1;cox7c;cox6a2;akt2;rac2;cd36;cox8c;mmp2;ndufc2;sdhc;cox6b2;cox7a2l;ndufs7;ndufs5;uqcrc1;ppif;vdac2;gapdh;slc25a4;ndufb8;ndufb7;ndufb6;ndufb11;ndufb2;atp5mc3;ndufb1;cox7a2;uqcr10;pdhb;cox5b;cox5a;ager;cox7a1;atp5mc1;ins;atp5f1b;cyc1;ndufv3;ndufa9;atp5pf;ndufa8;ndufa7;ace;ndufa2;ndufa1;atp5f1c;cox6c;atp5f1d;agt;atp5f1e;mapk12;col1a1;col1a2;uqcrq;ndufab1;a…
KEGG_Human_2021	NA	Oxidative phosphorylation	5.76344e-27	8.15527e-25	down	Trichlorfon + Guanitoxin	ndufa13;cox7b;ndufb8;ndufb7;ndufa11;ndufb6;ndufa12;ndufb11;ndufa10;ndufb2;atp5mc3;ndufb1;cox7a2;uqcr10;cox6a1;cox5b;cox6a2;cox7a1;cox7c;cox5a;atp5mc1;atp5f1b;cyc1;ndufv3;atp6v1e1;atp5mf;atp5me;ndufa9;atp5pf;ndufa8;cox8c;ndufa7;ndufa2;ndufa1;ndufc2;sdhc;cox6b2;atp5f1c;cox6c;atp5f1d;atp5f1e;cox7a2l;ndufs7;uqcrq;ndufs5;ndufab1;uqcrc1;atp5po
KEGG_Human_2021	NA	Thermogenesis	1.90516e-21	1.7972e-19	down	Trichlorfon + Guanitoxin	cox7b;ndufa13;ndufa11;ndufa12;ndufa10;cox6a1;cox7c;cox6a2;actb;nppa;cox8c;rps6;acsl6;acsl5;ndufc2;sdhc;cox6b2;cox7a2l;ndufs7;ndufs5;uqcrc1;ndufb8;ndufb7;ndufb6;ndufb11;ucp1;ndufb2;atp5mc3;ndufb1;cox7a2;uqcr10;cox5b;cox5a;cox7a1;atp5mc1;atp5f1b;cyc1;ndufv3;slc25a20;atp5mf;atp5me;ndufa9;atp5pf;ndufa8;ndufa7;ndufa2;ndufa1;gcg;atp5f1c;cox6c;atp5f1d;atp5f1e;mapk12;uqcrq;ndufab1;atp5po
KEGG_Human_2021	NA	Prion disease	1.10402e-20	7.81095e-19	down	Trichlorfon + Guanitoxin	cox7b;ndufa13;ndufa11;ndufa12;ndufa10;c8b;cox6a1;cox7c;cox6a2;tubb6;c8g;rac2;cox8c;ndufc2;sdhc;cox6b2;tuba4a;cox7a2l;ndufs7;ndufs5;uqcrc1;ppif;vdac2;slc25a4;ndufb8;ndufb7;ndufb6;ndufb11;ndufb2;atp5mc3;ndufb1;cox7a2;uqcr10;cox5b;cox5a;cox7a1;atp5mc1;c5;c6;atp5f1b;c9;cyc1;ndufv3;ndufa9;atp5pf;ndufa8;ndufa7;cav3;cav2;ndufa2;ndufa1;atp5f1c;cox6c;atp5f1d;atp5f1e;mapk12;sod1;uqcrq;ndufab1;atp5po
KEGG_Human_2021	NA	Coronavirus disease	6.04854e-20	3.42348e-18	down	Trichlorfon + Guanitoxin	rpl5;rpl31;rpl34;c8b;rpl10a;rpl9;rps14;rps17;c8g;rpl18a;rps19;rpl36al;rps18;rpl36;rpl35;rpl37;rps11;rpl39;rps10;rps13;rps12;fgb;rps9;rps6;fgg;rpl13a;f2;ace2;rpl24;rpl27;rpl29;uba52;cfb;cfd;rpl10;rpl11;rps27l;c3;c5;c6;c9;rps3;rpl13;rpl15;rps2;rpl18;rpl17;ace;rpl35a;mapk12;rps28;rps29;f13b;rps23
KEGG_Human_2021	NA	Parkinson disease	1.83559e-18	8.59039e-17	down	Trichlorfon + Guanitoxin	cox7b;ndufa13;ndufa11;ndufa12;ndufa10;calml4;cox6a1;cox7c;cox6a2;tubb6;cox8c;ndufc2;sdhc;cox6b2;tuba4a;cox7a2l;ndufs7;ndufs5;uqcrc1;ppif;vdac2;uba52;slc25a4;ndufb8;ndufb7;maob;ndufb6;ndufb11;ndufb2;atp5mc3;ndufb1;cox7a2;uqcr10;cox5b;cox5a;cox7a1;atp5mc1;atp5f1b;ubb;cyc1;ndufv3;ndufa9;atp5pf;ndufa8;ndufa7;ndufa2;ndufa1;atp5f1c;cox6c;atp5f1d;atp5f1e;uqcrq;ndufab1;atp5po
KEGG_Human_2021	NA	Non-alcoholic fatty liver disease	2.12483e-18	8.59039e-17	down	Trichlorfon + Guanitoxin	cebpa;ndufa13;cox7b;ndufb8;ndufb7;ndufa11;ndufb6;ndufa12;ndufb11;ndufa10;ndufb2;ndufb1;cox7a2;uqcr10;cox6a1;cox5b;cox6a2;cox7a1;cox7c;cox5a;ins;akt2;cyc1;ndufv3;ndufa9;ndufa8;cox8c;ndufa7;pklr;ndufa2;ndufa1;ndufc2;sdhc;cox6b2;cox6c;mapk12;cox7a2l;ndufs7;uqcrq;ndufs5;ndufab1;uqcrc1
KEGG_Human_2021	NA	Ribosome	2.95555e-17	1.04553e-15	down	Trichlorfon + Guanitoxin	rpl5;rpl10;rpl31;rpl34;rpl11;rps27l;mrpl36;rpl10a;rpl9;mrpl4;rps14;rps17;rpl18a;rps19;rpl36al;rps18;rpl36;rps3;rpl35;rpl13;rpl37;rpl15;rps2;rps11;rpl18;rpl39;rps10;rpl17;rps13;rps12;rps9;rps6;rpl13a;rpl35a;rps28;rps29;rpl24;rpl27;rpl29;uba52;rps23
KEGG_Human_2021	NA	Cardiac muscle contraction	1.02523e-16	3.22379e-15	down	Trichlorfon + Guanitoxin	cox7b;atp1a4;atp1a2;cox7a2;atp1a1;uqcr10;cox6a1;cox5b;cox6a2;cox7c;cox5a;cox7a1;cyc1;cox8c;tpm4;tpm3;tnnc1;tpm2;tpm1;cox6b2;cox6c;cox7a2l;uqcrq;myl2;fxyd2;myl3;casq2;uqcrc1;hrc;myh6
KEGG_Human_2021	NA	Huntington disease	5.30794e-15	1.50215e-13	down	Trichlorfon + Guanitoxin	cox7b;ndufa13;ndufa11;ndufa12;ndufa10;cox6a1;cox7c;cox6a2;tubb6;cox8c;gpx5;ndufc2;sdhc;cox6b2;tuba4a;cox7a2l;ndufs7;ndufs5;uqcrc1;ppif;vdac2;slc25a4;ndufb8;ndufb7;ndufb6;ndufb11;ucp1;ndufb2;atp5mc3;ndufb1;cox7a2;uqcr10;cox5b;cox5a;cox7a1;atp5mc1;atp5f1b;cyc1;ndufv3;polr2l;ndufa9;atp5pf;ndufa8;ndufa7;ndufa2;ndufa1;atp5f1c;cox6c;sod2;atp5f1d;atp5f1e;sod1;uqcrq;ndufab1;atp5po
KEGG_Human_2021	NA	Alzheimer disease	1.16702e-13	3.00243e-12	down	Trichlorfon + Guanitoxin	cox7b;ndufa13;ndufa11;ndufa12;ndufa10;calml4;cox6a1;cox7c;cox6a2;tubb6;akt2;capn2;cox8c;ndufc2;sdhc;cox6b2;tuba4a;cox7a2l;ndufs7;ndufs5;uqcrc1;ppif;vdac2;gapdh;slc25a4;ndufb8;ndufb7;ndufb6;ndufb11;ndufb2;atp5mc3;ndufb1;cox7a2;uqcr10;cox5b;cox5a;ager;cox7a1;atp5mc1;ins;atp5f1b;apoe;cyc1;ndufv3;ndufa9;atp5pf;ndufa8;ndufa7;fzd2;fzd7;ndufa2;ndufa1;atp5f1c;cox6c;atp5f1d;atp5f1e;uqcrq;ndufab1;atp5po
KEGG_Human_2021	NA	Protein digestion and absorption	1.34138e-13	3.16342e-12	down	Trichlorfon + Guanitoxin	cpb1;col11a1;atp1a4;atp1a2;atp1a1;col10a1;prss2;cpa2;cpa1;slc15a1;slc6a19;cela2b;ctrb2;col23a1;slc16a10;col1a1;ace2;col1a2;col2a1;slc7a7;ctrl;mep1b;fxyd2;col5a2;col6a1;col9a1;col4a5;col6a6;col9a2
KEGG_Human_2021	NA	Amyotrophic lateral sclerosis	8.06882e-11	1.75652e-09	down	Trichlorfon + Guanitoxin	cox7b;ndufa13;ndufa11;ndufa12;ndufa10;cox6a1;cox7c;cox6a2;actb;tubb6;cox8c;gpx5;sigmar1;ndufc2;sdhc;cox6b2;tuba4a;cox7a2l;ndufs7;ndufs5;uqcrc1;pfn1;ndufb8;ndufb7;ndufb6;ndufb11;ndufb2;atp5mc3;ndufb1;cox7a2;uqcr10;cox5b;cox5a;cox7a1;atp5mc1;atp5f1b;cyc1;ndufv3;ndufa9;atp5pf;ndufa8;ndufa7;ndufa2;ndufa1;atp5f1c;cox6c;atp5f1d;atp5f1e;mapk12;sod1;uqcrq;ndufab1;atp5po
KEGG_Human_2021	NA	Pathways of neurodegeneration	5.6176e-10	1.13556e-08	down	Trichlorfon + Guanitoxin	cox7b;ndufa13;ndufa11;ndufa12;ndufa10;calml4;cox6a1;cox7c;cox6a2;tubb6;capn2;cox8c;gpx5;sigmar1;ndufc2;sdhc;cox6b2;tuba4a;cox7a2l;ndufs7;ndufs5;uqcrc1;ppif;vdac2;uba52;slc25a4;ndufb8;ndufb7;ndufb6;ndufb11;ndufb2;ndufb1;atp5mc3;cox7a2;uqcr10;cox5b;cox5a;ager;cox7a1;atp5mc1;atp5f1b;ubb;cyc1;ndufv3;ndufa9;ndufa8;atp5pf;ndufa7;fzd2;fzd7;ndufa2;ndufa1;atp5f1c;cox6c;atp5f1d;atp5f1e;mapk12;sod1;uqcrq;nd…
KEGG_Human_2021	NA	Complement and coagulation cascades	7.05658e-10	1.33134e-08	down	Trichlorfon + Guanitoxin	fgb;cfd;cfh;f10;serpinc1;fgg;serpinf2;c8b;f2;kng1;c3;f7;vtn;c5;c8g;c6;proc;c9;serping1;f13b;klkb1;cfb
KEGG_Human_2021	NA	Glycolysis / Gluconeogenesis	1.30913e-08	2.31553e-07	down	Trichlorfon + Guanitoxin	adh1c;pklr;pgam2;pdhb;adh5;gck;pkm;aldh2;pgam4;galm;aldob;aldoa;dld;gapdh;pfkm;pgm1;aldh9a1;pck2
KEGG_Human_2021	NA	Fat digestion and absorption	3.68636e-08	6.1367e-07	down	Trichlorfon + Guanitoxin	dgat2;pla2g12b;dgat1;mogat2;pla2g1b;mttp;apoa1;cel;fabp1;fabp2;cd36;apob;plpp2;plpp1
KEGG_Human_2021	NA	Valine, leucine and isoleucine degradation	1.75229e-07	2.75498e-06	down	Trichlorfon + Guanitoxin	acaa2;hibadh;hmgcs1;agxt2;bckdhb;acadsb;hadhb;aldh2;oxct2;acadm;hadh;acads;dld;aldh9a1
KEGG_Human_2021	NA	PPAR signaling pathway	3.93361e-07	5.68052e-06	down	Trichlorfon + Guanitoxin	hmgcs1;acsl6;apoa2;ucp1;acsl5;apoa1;dbi;cyp7a1;cyp8b1;fabp1;fads2;fabp2;fabp3;fabp6;acadm;cd36;pck2
KEGG_Human_2021	NA	Galactose metabolism	4.0145e-07	5.68052e-06	down	Trichlorfon + Guanitoxin	gale;mgam2;ugp2;si;akr1b1;galm;lct;pfkm;pgm1;gck;galk1
KEGG_Human_2021	NA	Fatty acid degradation	2.24039e-06	3.01919e-05	down	Trichlorfon + Guanitoxin	hadhb;acaa2;adh1c;aldh2;acsl6;acsl5;acadm;hadh;acads;acadsb;adh5;aldh9a1
KEGG_Human_2021	NA	Carbohydrate digestion and absorption	6.2241e-06	8.00645e-05	down	Trichlorfon + Guanitoxin	mgam2;amy2a;akt2;si;fxyd2;atp1a4;slc2a2;atp1a2;atp1a1;slc5a1;slc37a4;lct
KEGG_Human_2021	NA	Arginine and proline metabolism	1.24126e-05	0.000152729	down	Trichlorfon + Guanitoxin	gamt;ckmt2;aoc1;gatm;aldh2;maob;pycr1;ckb;sat1;cndp2;aldh9a1;srm
KEGG_Human_2021	NA	Leukocyte transendothelial migration	1.37488e-05	0.000155901	down	Trichlorfon + Guanitoxin	itgb1;mmp2;pxn;f11r;cldn1;actb;mapk12;ocln;myl7;cldn15;myl2;cldn7;cldn23;rac2;ctnna1;myl10;esam;ezr;myl9
KEGG_Human_2021	NA	Metabolism of xenobiotics by cytochrome P450	1.37722e-05	0.000155901	down	Trichlorfon + Guanitoxin	gstk1;gsto2;ugt1a1;adh1c;gsto1;mgst3;ephx1;dhdh;mgst1;hsd11b1l;adh5;hsd11b1;gsta1;ugt1a5;ugt2a2
KEGG_Human_2021	NA	Pyruvate metabolism	3.67153e-05	0.000399632	down	Trichlorfon + Guanitoxin	pc;pkm;adh1c;aldh2;pklr;acot12;pdhb;dld;adh5;pck2;aldh9a1
KEGG_Human_2021	NA	Glutathione metabolism	5.06698e-05	0.000531095	down	Trichlorfon + Guanitoxin	gstk1;gsto2;gsto1;anpep;mgst3;idh1;gpx5;gsta1;mgst1;oplah;prdx6;srm
KEGG_Human_2021	NA	Retrograde endocannabinoid signaling	6.04365e-05	0.00061084	down	Trichlorfon + Guanitoxin	ndufa9;ndufa8;ndufa13;ndufb8;ndufa7;ndufb7;ndufa11;ndufb6;ndufa12;ndufb11;ndufa10;ndufa2;ndufb2;ndufa1;ndufc2;ndufb1;mapk12;ndufs7;ndufs5;ndufab1;ndufv3
KEGG_Human_2021	NA	Synaptic vesicle cycle	5.05622e-06	0.000652253	up	Trichlorfon + Guanitoxin	unc13c;rab3a;cacna1b;slc6a11;slc17a7;cplx2;cplx4
KEGG_Human_2021	NA	Cholesterol metabolism	6.76809e-05	0.000660472	down	Trichlorfon + Guanitoxin	npc2;apoc2;apoc1;apoa2;apoa1;vdac2;cd36;apoe;apob;lipa;cyp7a1
KEGG_Human_2021	NA	Bile secretion	0.00010808	0.00101955	down	Trichlorfon + Guanitoxin	ugt1a1;aqp8;ephx1;atp1a4;atp1a2;slc51a;atp1a1;hmgcr;slc5a1;cyp7a1;nr0b2;fxyd2;ugt1a5;ugt2a2;abcg2
KEGG_Human_2021	NA	Focal adhesion	0.000115459	0.00105403	down	Trichlorfon + Guanitoxin	itgb1;tnxb;pxn;actb;thbs3;vtn;akt2;rac2;capn2;myl10;flna;cav3;cav2;fn1;col1a1;myl7;col1a2;col2a1;myl2;col6a1;col9a1;col4a5;col6a6;col9a2;myl9
KEGG_Human_2021	NA	Pancreatic secretion	0.000135485	0.0011982	down	Trichlorfon + Guanitoxin	cpa2;cpa1;cpb1;cela2b;pla2g12b;amy2a;pla2g1b;ctrb2;atp1a4;atp1a2;cel;atp1a1;ctrl;fxyd2;prss2;slc26a3
KEGG_Human_2021	TCA cycle	Citrate cycle	0.00016023	0.00137409	down	Trichlorfon + Guanitoxin	pc;idh1;suclg2;sdhc;suclg1;pdhb;dld;pck2
KEGG_Human_2021	NA	Glycine, serine and threonine metabolism	0.000257659	0.00214463	down	Trichlorfon + Guanitoxin	gamt;gatm;alas1;maob;agxt2;glyctk;pgam2;pgam4;dld
KEGG_Human_2021	NA	Retinol metabolism	0.000298886	0.00235847	down	Trichlorfon + Guanitoxin	dgat1;ugt1a1;adh1c;retsat;dhrs9;aldh1a2;ugt1a5;ugt2a2;bco1;adh5;cyp3a7;dhrs4
KEGG_Human_2021	NA	ECM-receptor interaction	0.000300017	0.00235847	down	Trichlorfon + Guanitoxin	itgb1;tnxb;fn1;thbs3;col1a1;vtn;col2a1;col1a2;col6a1;col9a1;col4a5;col6a6;cd36;col9a2
KEGG_Human_2021	NA	Tryptophan metabolism	0.000380609	0.00283548	down	Trichlorfon + Guanitoxin	aoc1;maob;aldh2;kyat3;hadh;aldh8a1;dld;acmsd;aldh9a1
KEGG_Human_2021	NA	Hypertrophic cardiomyopathy	0.000380736	0.00283548	down	Trichlorfon + Guanitoxin	itgb1;mybpc3;ace;tpm4;tpm3;tnnc1;tpm2;tpm1;actb;agt;des;myl2;myl3;myh6
KEGG_Human_2021	NA	Pentose and glucuronate interconversions	0.00040868	0.00296555	down	Trichlorfon + Guanitoxin	ugp2;ugt1a1;rpe;ugt1a5;dhdh;sord;akr1b1;ugt2a2
KEGG_Human_2021	NA	Histidine metabolism	0.000946576	0.00669703	down	Trichlorfon + Guanitoxin	aoc1;maob;aldh2;ftcd;cndp2;aldh9a1
KEGG_Human_2021	NA	Pentose phosphate pathway	0.000990613	0.00683765	down	Trichlorfon + Guanitoxin	rpe;glyctk;rgn;aldob;aldoa;pfkm;pgm1
KEGG_Human_2021	NA	Mineral absorption	0.00147754	0.00995584	down	Trichlorfon + Guanitoxin	slc6a19;slc31a1;fxyd2;slc11a2;atp1a4;hmox1;atp1a2;atp1a1;slc5a1;slc26a3
KEGG_Human_2021	NA	Ferroptosis	0.00152913	0.0100638	down	Trichlorfon + Guanitoxin	lpcat3;slc11a2;acsl6;hmox1;acsl5;vdac2;sat1;cp
KEGG_Human_2021	NA	Peroxisome	0.00168009	0.010347	down	Trichlorfon + Guanitoxin	gstk1;prdx5;abcd3;prdx1;idh1;acsl6;acsl5;hao1;decr2;sod2;dhrs4;sod1
KEGG_Human_2021	NA	Glycerolipid metabolism	0.00168184	0.010347	down	Trichlorfon + Guanitoxin	dgat2;aldh2;dgat1;mogat2;glyctk;akr1b1;cel;plpp2;plpp1;aldh9a1
KEGG_Human_2021	NA	Steroid hormone biosynthesis	0.00168184	0.010347	down	Trichlorfon + Guanitoxin	hsd11b1;ugt1a1;sult1e1;srd5a2;ugt1a5;hsd11b1l;ugt2a2;comt;cyp7a1;cyp3a7
KEGG_Human_2021	NA	Dilated cardiomyopathy	0.00225011	0.0135485	down	Trichlorfon + Guanitoxin	itgb1;mybpc3;tpm4;tpm3;tnnc1;tpm2;tpm1;actb;agt;des;myl2;myl3;myh6
KEGG_Human_2021	NA	Drug metabolism	0.00235929	0.01391	down	Trichlorfon + Guanitoxin	gstk1;maob;gsto2;ugt1a1;adh1c;gsto1;mgst3;mgst1;upb1;adh5;nme1;gsta1;ugt1a5;ugt2a2
KEGG_Human_2021	NA	Adrenergic signaling in cardiomyocytes	0.000334521	0.0152744	up	Trichlorfon + Guanitoxin	cacng7;atp1b2;atp2b1;cacna1f;plcb1;scn1b;cacng5
KEGG_Human_2021	NA	Oxytocin signaling pathway	0.000392234	0.0152744	up	Trichlorfon + Guanitoxin	cacng7;src;cacna1f;plcb1;camk1g;cacng5;kcnj3
KEGG_Human_2021	NA	Glutamatergic synapse	0.000473625	0.0152744	up	Trichlorfon + Guanitoxin	grm6;grm8;gnb3;slc17a7;plcb1;kcnj3
KEGG_Human_2021	NA	Starch and sucrose metabolism	0.00304751	0.0176009	down	Trichlorfon + Guanitoxin	mgam2;ugp2;amy2a;si;pygl;pgm1;gck
KEGG_Human_2021	NA	Insulin secretion	0.000904394	0.0226983	up	Trichlorfon + Guanitoxin	rab3a;atp1b2;kcnn3;plcb1;cacna1f
KEGG_Human_2021	NA	GABAergic synapse	0.00105573	0.0226983	up	Trichlorfon + Guanitoxin	src;cacna1b;gnb3;slc6a11;cacna1f
KEGG_Human_2021	NA	Amino sugar and nucleotide sugar metabolism	0.0043021	0.0243499	down	Trichlorfon + Guanitoxin	cyb5r2;chit1;gale;ugp2;amdhd2;pgm1;gck;galk1
KEGG_Human_2021	NA	Sphingolipid metabolism	0.0048992	0.0271857	down	Trichlorfon + Guanitoxin	neu3;sgpl1;asah2;sptlc3;degs2;plpp2;plpp1;enpp7
KEGG_Human_2021	NA	Ascorbate and aldarate metabolism	0.00517378	0.0281573	down	Trichlorfon + Guanitoxin	aldh2;ugt1a1;ugt1a5;rgn;ugt2a2;aldh9a1
KEGG_Human_2021	NA	Aldosterone synthesis and secretion	0.00162302	0.0296561	up	Trichlorfon + Guanitoxin	atp1b2;atp2b1;cacna1f;plcb1;camk1g
KEGG_Human_2021	NA	Retrograde endocannabinoid signaling	0.00183913	0.0296561	up	Trichlorfon + Guanitoxin	cacna1b;gnb3;slc17a7;cacna1f;plcb1;kcnj3
KEGG_Human_2021	NA	Cysteine and methionine metabolism	0.00555771	0.0296761	down	Trichlorfon + Guanitoxin	ahcy;agxt2;bhmt2;apip;kyat3;mat1a;cdo1;srm
KEGG_Human_2021	NA	GnRH secretion	0.00229395	0.0328799	up	Trichlorfon + Guanitoxin	kcnn3;plcb1;cacna1f;kcnj3
KEGG_Human_2021	NA	Serotonergic synapse	0.00302466	0.035471	up	Trichlorfon + Guanitoxin	cacna1b;gnb3;cacna1f;plcb1;kcnj3
KEGG_Human_2021	NA	Cholinergic synapse	0.00302466	0.035471	up	Trichlorfon + Guanitoxin	cacna1b;gnb3;cacna1f;plcb1;kcnj3
KEGG_Human_2021	NA	Proximal tubule bicarbonate reclamation	0.00728922	0.0382009	down	Trichlorfon + Guanitoxin	fxyd2;atp1a4;atp1a2;atp1a1;pck2
KEGG_Human_2021	NA	Adrenergic signaling in cardiomyocytes	0.00842864	0.0433692	down	Trichlorfon + Guanitoxin	tpm4;tpm3;tpm2;tnnc1;tpm1;atp1a4;atp1a2;calml4;atp1a1;agt;mapk12;akt2;myl2;fxyd2;myl3;myh6
KEGG_Human_2021	NA	Regulation of actin cytoskeleton	0.00899536	0.0454587	down	Trichlorfon + Guanitoxin	itgb1;gsn;pxn;fn1;iqgap1;f2;actb;kng1;ins;myl7;rras;arpc2;myl2;cfl2;rac2;myl10;myh11;ezr;pfn1;myl9;fgf10
KEGG_Human_2021	NA	Proteoglycans in cancer	0.0092996	0.0461717	down	Trichlorfon + Guanitoxin	itgb1;fzd2;cav3;cav2;fzd7;mmp2;rps6;pxn;fn1;iqgap1;actb;dcn;mapk12;col1a1;vtn;col1a2;rras;akt2;flna;ezr
GO_BP_2023	GO:0030195	Negative Regulation Of Blood Coagulation	2.9546e-10	5.48965e-07	down	Guanitoxin + Malathion	fgb;vtn;fga;serpine2;fgg;serpinf2;apoe;f2;klkb1;kng1
GO_BP_2023	GO:0007601	Visual Perception	3.7161e-08	1.51245e-05	up	Guanitoxin + Malathion	rgs9bp;rgs16;cep250;pax6;guca1c;tulp1;gucy2f
GO_BP_2023	GO:0033700	Phospholipid Efflux	3.39985e-08	2.46554e-05	down	Guanitoxin + Malathion	apoc2;apoc1;apoa2;apoa1;apoe;abca12
GO_BP_2023	GO:0016125	Sterol Metabolic Process	3.98095e-08	2.46554e-05	down	Guanitoxin + Malathion	cyp4v2;faxdc2;apoa2;apoa1;msmo1;cel;apoe;apob;cyp7a1;cyp8b1;nr0b2
GO_BP_2023	GO:0051917	Regulation Of Fibrinolysis	5.39206e-07	0.000250461	down	Guanitoxin + Malathion	vtn;serpinf2;cel;f2;thbs1;klkb1
GO_BP_2023	GO:0019432	Triglyceride Biosynthetic Process	8.18655e-07	0.000302389	down	Guanitoxin + Malathion	dgat2;dgat1;gpat3;pck1;gck;pck2
GO_BP_2023	GO:0030301	Cholesterol Transport	9.76497e-07	0.000302389	down	Guanitoxin + Malathion	npc1;apoc2;apoc1;apoa2;apoa1;cd36;cel;apoe;apob
GO_BP_2023	GO:0030193	Regulation Of Blood Coagulation	1.73736e-06	0.000450372	down	Guanitoxin + Malathion	vtn;serpine2;apoe;cel;f2;thbs1;kng1
GO_BP_2023	GO:0006508	Proteolysis	1.93917e-06	0.000450372	down	Guanitoxin + Malathion	tpsd1;cpa2;st14;cpa1;ace;cpb1;cela2b;cfh;ctrb2;ctsz;cela1;pcolce;cel;ctsv;ctss;cpn1;endou;ctrl;cpxm1;prss2;klkb1;lgmn
GO_BP_2023	GO:0042632	Cholesterol Homeostasis	2.41105e-06	0.000463204	down	Guanitoxin + Malathion	dgat2;pla2g12b;npc1;apoc2;mttp;apoa2;apoa1;apoe;apob;cyp7a1
GO_BP_2023	GO:0042730	Fibrinolysis	2.73214e-06	0.000463204	down	Guanitoxin + Malathion	fgb;fga;fgg;serpinf2;f2
GO_BP_2023	GO:0055092	Sterol Homeostasis	2.74233e-06	0.000463204	down	Guanitoxin + Malathion	dgat2;pla2g12b;npc1;apoc2;mttp;apoa2;apoa1;apoe;apob;cyp7a1
GO_BP_2023	GO:0008202	Steroid Metabolic Process	3.43046e-06	0.000531149	down	Guanitoxin + Malathion	npc1;sult1e1;dhrs9;cyp4v2;msmo1;ugt2a2;cel;cyp7a1;cyp8b1;cyp3a7;lgmn
GO_BP_2023	GO:0006641	Triglyceride Metabolic Process	3.72781e-06	0.00053279	down	Guanitoxin + Malathion	dgat2;dgat1;apoc1;apoa2;gpat3;apoe;apob;gck
GO_BP_2023	GO:0050962	Detection Of Light Stimulus Involved In Sensory Perception	5.30612e-06	0.000719863	up	Guanitoxin + Malathion	rgs9bp;cep250;tulp1
GO_BP_2023	GO:0050908	Detection Of Light Stimulus Involved In Visual Perception	5.30612e-06	0.000719863	up	Guanitoxin + Malathion	rgs9bp;cep250;tulp1
GO_BP_2023	GO:0033344	Cholesterol Efflux	6.00349e-06	0.000796748	down	Guanitoxin + Malathion	npc1;apoc2;apoc1;apoa2;apoa1;apoe
GO_BP_2023	GO:0010951	Negative Regulation Of Endopeptidase Activity	9.01003e-06	0.00111604	down	Guanitoxin + Malathion	vtn;serpinb1;serpine2;serpinf2;timp2;serping1;serpina4;kng1;ltf
GO_BP_2023	GO:0031639	Plasminogen Activation	1.23183e-05	0.00143046	down	Guanitoxin + Malathion	fgb;fga;fgg;klkb1
GO_BP_2023	GO:0050953	Sensory Perception Of Light Stimulus	2.02525e-05	0.00175539	up	Guanitoxin + Malathion	rgs16;pax6;guca1c;tulp1;gucy2f
GO_BP_2023	GO:0009584	Detection Of Visible Light	2.1565e-05	0.00175539	up	Guanitoxin + Malathion	rgs9bp;cep250;tulp1
GO_BP_2023	GO:0010466	Negative Regulation Of Peptidase Activity	3.36628e-05	0.00332069	down	Guanitoxin + Malathion	vtn;serpinb1;serpine2;serpinf2;timp2;serping1;serpina4;kng1
GO_BP_2023	GO:0055089	Fatty Acid Homeostasis	3.57448e-05	0.00332069	down	Guanitoxin + Malathion	dgat2;apoe;enpp7;ins
GO_BP_2023	GO:0034379	Very-Low-Density Lipoprotein Particle Assembly	3.57448e-05	0.00332069	down	Guanitoxin + Malathion	dgat1;apoc1;mttp;apob
GO_BP_2023	GO:1900047	Negative Regulation Of Hemostasis	3.57448e-05	0.00332069	down	Guanitoxin + Malathion	vtn;serpine2;apoe;kng1
GO_BP_2023	GO:0019318	Hexose Metabolic Process	3.78684e-05	0.00335045	down	Guanitoxin + Malathion	dcxr;fuca2;sord;apod;aldob;pck1;gck
GO_BP_2023	GO:0010038	Response To Metal Ion	5.41468e-05	0.00394781	down	Guanitoxin + Malathion	fgb;fga;pef1;hvcn1;fgg;thbs1;hamp;loxl2
GO_BP_2023	GO:1901566	Organonitrogen Compound Biosynthetic Process	5.51755e-05	0.00394781	down	Guanitoxin + Malathion	sgpl1;alas1;samd8;gsta1;apoa2;apoa1;chpt1;apoe;inhba;degs2;cdo1
GO_BP_2023	GO:0050892	Intestinal Absorption	5.52439e-05	0.00394781	down	Guanitoxin + Malathion	fabp2;cd36;slc5a1;f11r
GO_BP_2023	GO:0098856	Intestinal Lipid Absorption	5.52439e-05	0.00394781	down	Guanitoxin + Malathion	fabp2;npc1;cd36;cel
GO_BP_2023	GO:0051918	Negative Regulation Of Fibrinolysis	5.52439e-05	0.00394781	down	Guanitoxin + Malathion	vtn;serpinf2;f2;thbs1
GO_BP_2023	GO:2000379	Positive Regulation Of Reactive Oxygen Species Metabolic Process	5.8219e-05	0.00400633	down	Guanitoxin + Malathion	dcxr;sord;cd36;f2;thbs1;agt;sod1
GO_BP_2023	GO:0008203	Cholesterol Metabolic Process	7.55561e-05	0.00501369	down	Guanitoxin + Malathion	acaa2;apoa2;apoa1;msmo1;apoe;apob;cyp7a1;nr0b2
GO_BP_2023	GO:0050819	Negative Regulation Of Coagulation	8.15e-05	0.00522162	down	Guanitoxin + Malathion	vtn;serpine2;apoe;kng1
GO_BP_2023	GO:0052548	Regulation Of Endopeptidase Activity	9.34047e-05	0.00578487	down	Guanitoxin + Malathion	vtn;serpinb1;serpine2;serpinf2;timp2;serping1;serpina4;kng1
GO_BP_2023	GO:0030855	Epithelial Cell Differentiation	0.000104817	0.00628226	down	Guanitoxin + Malathion	vil1;tagln;krt19;anxa1;dhrs9;anxa4;gsta1;irf6;rhcg;pck1;pck2
GO_BP_2023	GO:0010811	Positive Regulation Of Cell-Substrate Adhesion	0.00011461	0.00651389	down	Guanitoxin + Malathion	fgb;fga;fgg;agr2;fn1;apoa1;nedd9;cd36
GO_BP_2023	GO:0006953	Acute-Phase Response	0.000115783	0.00651389	down	Guanitoxin + Malathion	apcs;cebpb;ehhadh;ins
GO_BP_2023	GO:0045834	Positive Regulation Of Lipid Metabolic Process	0.000119199	0.00651389	down	Guanitoxin + Malathion	apoa2;apoe;f2;pck1;ins
GO_BP_2023	GO:0015918	Sterol Transport	0.000146458	0.00777482	down	Guanitoxin + Malathion	npc1;apoa2;apoa1;cd36;apob
GO_BP_2023	GO:2000377	Regulation Of Reactive Oxygen Species Metabolic Process	0.000158873	0.00807721	down	Guanitoxin + Malathion	ace2;dcxr;sord;ucp1;f2;thbs1;agt
GO_BP_2023	GO:0030300	Regulation Of Intestinal Cholesterol Absorption	0.000172973	0.00807721	down	Guanitoxin + Malathion	apoa1;cyp8b1;enpp7
GO_BP_2023	GO:0003081	Regulation Of Systemic Arterial Blood Pressure By Renin-Angiotensin	0.000172973	0.00807721	down	Guanitoxin + Malathion	ace2;serpinf2;agt
GO_BP_2023	GO:0010757	Negative Regulation Of Plasminogen Activation	0.000172973	0.00807721	down	Guanitoxin + Malathion	serpine2;serpinf2;thbs1
GO_BP_2023	GO:0019229	Regulation Of Vasoconstriction	0.000178238	0.00807721	down	Guanitoxin + Malathion	fgb;fga;ace2;fgg;agt
GO_BP_2023	GO:0045833	Negative Regulation Of Lipid Metabolic Process	0.000178238	0.00807721	down	Guanitoxin + Malathion	apoc2;apoc1;apoa2;apod;ins
GO_BP_2023	GO:0006639	Acylglycerol Metabolic Process	0.000194594	0.00850823	down	Guanitoxin + Malathion	dgat2;dgat1;apoc1;apoa2;apoe;gck
GO_BP_2023	GO:0032787	Monocarboxylic Acid Metabolic Process	0.000196907	0.00850823	down	Guanitoxin + Malathion	gamt;sgpl1;gatm;npc1;msmo1;ugt2a2;cd36;agxt;slc27a4
GO_BP_2023	GO:0034375	High-Density Lipoprotein Particle Remodeling	0.000213826	0.0086849	down	Guanitoxin + Malathion	apoc1;apoa2;apoa1;apoe
GO_BP_2023	GO:0010955	Negative Regulation Of Protein Processing	0.000213826	0.0086849	down	Guanitoxin + Malathion	serpine2;ctsz;serpinf2;thbs1
GO_BP_2023	GO:0018149	Peptide Cross-Linking	0.000215019	0.0086849	down	Guanitoxin + Malathion	tgm1;anxa1;fn1;thbs1;tgm2
GO_BP_2023	GO:0015914	Phospholipid Transport	0.000221482	0.00875559	down	Guanitoxin + Malathion	apoc2;mttp;apoc1;apoa2;apoa1;apoe;abca12
GO_BP_2023	GO:0061045	Negative Regulation Of Wound Healing	0.000257304	0.00995982	down	Guanitoxin + Malathion	apcs;vtn;serpine2;apoe;kng1
GO_BP_2023	GO:0010755	Regulation Of Plasminogen Activation	0.000280415	0.0102536	down	Guanitoxin + Malathion	serpine2;ctsz;serpinf2;thbs1
GO_BP_2023	GO:0043691	Reverse Cholesterol Transport	0.000280415	0.0102536	down	Guanitoxin + Malathion	apoc2;apoa2;apoa1;apoe
GO_BP_2023	GO:0009891	Positive Regulation Of Biosynthetic Process	0.000289799	0.0102536	down	Guanitoxin + Malathion	serpinf2;apoe;cd36;pck1;f2;ins
GO_BP_2023	GO:1905920	Positive Regulation Of CoA-transferase Activity	0.000298006	0.0102536	down	Guanitoxin + Malathion	apoa2;apoa1;apoe
GO_BP_2023	GO:1905918	Regulation Of CoA-transferase Activity	0.000298006	0.0102536	down	Guanitoxin + Malathion	apoa2;apoa1;apoe
GO_BP_2023	GO:2000425	Regulation Of Apoptotic Cell Clearance	0.000298006	0.0102536	down	Guanitoxin + Malathion	c3;c4b;tgm2
GO_BP_2023	GO:0061041	Regulation Of Wound Healing	0.000418182	0.0140186	down	Guanitoxin + Malathion	vil1;apcs;vtn;ocln;anxa1;f2
GO_BP_2023	GO:0070328	Triglyceride Homeostasis	0.000422519	0.0140186	down	Guanitoxin + Malathion	dgat2;pla2g12b;apoc2;apoa1;apoe
GO_BP_2023	GO:0006869	Lipid Transport	0.000440737	0.0143665	down	Guanitoxin + Malathion	fabp1;fabp2;ehhadh;mttp;slc51a;apoe;cd36;abca12;slc27a4
GO_BP_2023	GO:0002793	Positive Regulation Of Peptide Secretion	0.00046942	0.0150376	down	Guanitoxin + Malathion	fgb;fgg;ins
GO_BP_2023	GO:0046887	Positive Regulation Of Hormone Secretion	0.000568261	0.0178954	down	Guanitoxin + Malathion	fgb;fga;fgg;ins
GO_BP_2023	GO:0034380	High-Density Lipoprotein Particle Assembly	0.000693228	0.0206055	down	Guanitoxin + Malathion	apoa2;apoa1;apoe
GO_BP_2023	GO:0030299	Intestinal Cholesterol Absorption	0.000693228	0.0206055	down	Guanitoxin + Malathion	npc1;cd36;cel
GO_BP_2023	GO:0042744	Hydrogen Peroxide Catabolic Process	0.000698681	0.0206055	down	Guanitoxin + Malathion	prdx1;hbe1;cat;hbd
GO_BP_2023	GO:0006691	Leukotriene Metabolic Process	0.000698681	0.0206055	down	Guanitoxin + Malathion	cpa1;pla2g1b;mgst3;ptgr1
GO_BP_2023	GO:0090276	Regulation Of Peptide Hormone Secretion	0.0007263	0.0210854	down	Guanitoxin + Malathion	fgb;fga;fgg;gcg;gck;ins
GO_BP_2023	GO:0070527	Platelet Aggregation	0.000753807	0.0212208	down	Guanitoxin + Malathion	fgb;fga;rap2b;fgg;clic1
GO_BP_2023	GO:1900026	Positive Regulation Of Substrate Adhesion-Dependent Cell Spreading	0.000753807	0.0212208	down	Guanitoxin + Malathion	fgb;fga;fgg;nedd9;apoa1
GO_BP_2023	GO:0030194	Positive Regulation Of Blood Coagulation	0.000848938	0.023513	down	Guanitoxin + Malathion	vtn;serpinf2;f2;thbs1
GO_BP_2023	GO:0097746	Blood Vessel Diameter Maintenance	0.000860541	0.023513	down	Guanitoxin + Malathion	ace2;serpinf2;kng1;agt;ins
GO_BP_2023	GO:0032375	Negative Regulation Of Cholesterol Transport	0.000975009	0.0258795	down	Guanitoxin + Malathion	apoc2;apoc1;apoa2
GO_BP_2023	GO:0071636	Positive Regulation Of Transforming Growth Factor Beta Production	0.000975009	0.0258795	down	Guanitoxin + Malathion	tnxb;serpinf2;thbs1
GO_BP_2023	GO:0046463	Acylglycerol Biosynthetic Process	0.00102061	0.0267082	down	Guanitoxin + Malathion	dgat2;dgat1;gpat3;gck
GO_BP_2023	GO:0031325	Positive Regulation Of Cellular Metabolic Process	0.00107998	0.0278694	down	Guanitoxin + Malathion	ace2;dcxr;sord;f2;thbs1;agt
GO_BP_2023	GO:0015908	Fatty Acid Transport	0.00110725	0.0281818	down	Guanitoxin + Malathion	fabp1;fabp2;apoe;cd36;slc27a4
GO_BP_2023	GO:0032374	Regulation Of Cholesterol Transport	0.00121526	0.030106	down	Guanitoxin + Malathion	apoc2;apoc1;apoa2;apoa1
GO_BP_2023	GO:0035336	Long-Chain fatty-acyl-CoA Metabolic Process	0.00121526	0.030106	down	Guanitoxin + Malathion	dgat2;dgat1;acsl6;acsl5
GO_BP_2023	GO:0061097	Regulation Of Protein Tyrosine Kinase Activity	0.00124857	0.0305244	down	Guanitoxin + Malathion	ace;rap2b;mvp;nedd9;agt
GO_BP_2023	GO:0015670	Carbon Dioxide Transport	0.00131992	0.0317209	down	Guanitoxin + Malathion	hbe1;aqp6;hbd
GO_BP_2023	GO:0050708	Regulation Of Protein Secretion	0.00134874	0.0317209	down	Guanitoxin + Malathion	fgb;fga;pla2g1b;fgg;gcg;apoe;gck;ins
GO_BP_2023	GO:0030163	Protein Catabolic Process	0.00134874	0.0317209	down	Guanitoxin + Malathion	cpa2;ctrl;ctsz;cel;apoe;ctsv;ctss;lgmn
GO_BP_2023	GO:0090303	Positive Regulation Of Wound Healing	0.00140279	0.0317292	down	Guanitoxin + Malathion	vtn;ocln;anxa1;f2;thbs1
GO_BP_2023	GO:0051240	Positive Regulation Of Multicellular Organismal Process	0.00140413	0.0317292	down	Guanitoxin + Malathion	fgb;fga;cebpb;tnxb;fgg;ucp1;inhba;macroh2a1;agt;loxl2;ins;sod1;gatm;apoc2;ehhadh;mfap2;apoe;cd36
GO_BP_2023	GO:0006006	Glucose Metabolic Process	0.00142213	0.0317292	down	Guanitoxin + Malathion	dcxr;sord;apod;pck1;gck;pck2
GO_BP_2023	GO:0034114	Regulation Of Heterotypic Cell-Cell Adhesion	0.00143447	0.0317292	down	Guanitoxin + Malathion	fgb;fga;fgg;apoa1
GO_BP_2023	GO:0055090	Acylglycerol Homeostasis	0.00143447	0.0317292	down	Guanitoxin + Malathion	pla2g12b;apoc2;apoa1;apoe
GO_BP_2023	GO:0016052	Carbohydrate Catabolic Process	0.0015706	0.0339322	down	Guanitoxin + Malathion	neu3;amy2a;pklr;aldob;gck
GO_BP_2023	GO:0045861	Negative Regulation Of Proteolysis	0.0015706	0.0339322	down	Guanitoxin + Malathion	serpine2;timp2;f2;kng1;ins
GO_BP_2023	GO:0032309	Icosanoid Secretion	0.00173273	0.0361732	down	Guanitoxin + Malathion	ace;anxa1;pla2g1b
GO_BP_2023	GO:0034374	Low-Density Lipoprotein Particle Remodeling	0.00173273	0.0361732	down	Guanitoxin + Malathion	apoa2;apob;agt
GO_BP_2023	GO:0045907	Positive Regulation Of Vasoconstriction	0.00173273	0.0361732	down	Guanitoxin + Malathion	fgb;fga;fgg
GO_BP_2023	GO:0002526	Acute Inflammatory Response	0.00195282	0.0398719	down	Guanitoxin + Malathion	apcs;cebpb;ehhadh;ins
GO_BP_2023	GO:0048261	Negative Regulation Of Receptor-Mediated Endocytosis	0.00195282	0.0398719	down	Guanitoxin + Malathion	neu3;anxa2;apoc2;apoc1
GO_BP_2023	GO:0042219	Cellular Modified Amino Acid Catabolic Process	0.00221782	0.0443087	down	Guanitoxin + Malathion	agxt;cdo1;abhd12b
GO_BP_2023	GO:0046462	Monoacylglycerol Metabolic Process	0.00221782	0.0443087	down	Guanitoxin + Malathion	dgat2;dgat1;abhd12b
GO_BP_2023	GO:0002684	Positive Regulation Of Immune System Process	0.00225505	0.0445733	down	Guanitoxin + Malathion	c8g;pla2g1b;c9;c8b
GO_BP_2023	GO:0072330	Monocarboxylic Acid Biosynthetic Process	0.00234787	0.0459193	down	Guanitoxin + Malathion	gamt;gatm;pla2g1b;ndufab1;cyp7a1;cyp8b1
GO_BP_2023	GO:0031638	Zymogen Activation	0.00239188	0.0462928	down	Guanitoxin + Malathion	fgb;fga;fgg;klkb1;lgmn
GO_BP_2023	GO:0046890	Regulation Of Lipid Biosynthetic Process	0.00258801	0.0485342	down	Guanitoxin + Malathion	c3;apoe;pck1;ins
GO_BP_2023	GO:0009749	Response To Glucose	0.0026383	0.0485342	down	Guanitoxin + Malathion	apoa2;pck1;cyp7a1;thbs1;pck2
GO_BP_2023	GO:0042542	Response To Hydrogen Peroxide	0.0026383	0.0485342	down	Guanitoxin + Malathion	fabp1;anxa1;cat;aqp1;sod1
GO_BP_2023	GO:0034109	Homotypic Cell-Cell Adhesion	0.0026383	0.0485342	down	Guanitoxin + Malathion	fgb;fga;rap2b;fgg;clic1
GO_BP_2023	GO:0090277	Positive Regulation Of Peptide Hormone Secretion	0.0026383	0.0485342	down	Guanitoxin + Malathion	fgb;fga;fgg;gck;ins
GO_BP_2023	GO:0072378	Blood Coagulation, Fibrin Clot Formation	0.0027792	0.0496515	down	Guanitoxin + Malathion	fgb;fga;fgg
GO_BP_2023	GO:0034116	Positive Regulation Of Heterotypic Cell-Cell Adhesion	0.0027792	0.0496515	down	Guanitoxin + Malathion	fgb;fga;fgg
GO_BP_2023	GO:0072376	Protein Activation Cascade	0.0027792	0.0496515	down	Guanitoxin + Malathion	fgb;fga;fgg
KEGG_Human_2021	NA	Complement and coagulation cascades	6.49931e-16	1.48184e-13	down	Guanitoxin + Malathion	fgb;cfd;fga;cfh;serpinc1;fgg;serpinf2;c8b;f2;kng1;f5;c4b;c3;vtn;c5;c8g;c9;serping1;klkb1;cfb
KEGG_Human_2021	NA	Fat digestion and absorption	5.07099e-11	5.78093e-09	down	Guanitoxin + Malathion	fabp1;fabp2;dgat2;pla2g12b;dgat1;pla2g1b;mttp;apoa1;cd36;cel;apob;slc27a4
KEGG_Human_2021	NA	PPAR signaling pathway	3.56147e-10	2.70672e-08	down	Guanitoxin + Malathion	acsl6;apoa2;ucp1;acsl5;apoa1;cyp7a1;cyp8b1;fabp1;fabp2;ehhadh;cd36;pck1;slc27a4;pck2
KEGG_Human_2021	NA	Cholesterol metabolism	8.19159e-07	4.66921e-05	down	Guanitoxin + Malathion	npc1;apoc2;apoc1;apoa2;apoa1;cd36;apoe;apob;cyp7a1
KEGG_Human_2021	NA	Pancreatic secretion	9.4332e-06	0.000393902	down	Guanitoxin + Malathion	cpa2;cpa1;cpb1;cela2b;pla2g12b;amy2a;ctrl;pla2g1b;ctrb2;cel;prss2
KEGG_Human_2021	NA	Protein digestion and absorption	1.03659e-05	0.000393902	down	Guanitoxin + Malathion	cpa2;ace2;cpa1;slc15a1;cpb1;cela2b;ctrl;ctrb2;col9a1;col10a1;prss2
KEGG_Human_2021	NA	Metabolism of xenobiotics by cytochrome P450	2.88522e-05	0.000939757	down	Guanitoxin + Malathion	gsto2;ugt1a1;gsto1;mgst3;gsta1;mgst1;ugt1a5;hsd11b1l;ugt2a2
KEGG_Human_2021	NA	Histidine metabolism	7.64389e-05	0.00203729	down	Guanitoxin + Malathion	aoc1;maob;aldh2;amdhd1;ftcd
KEGG_Human_2021	NA	Retinol metabolism	8.40886e-05	0.00203729	down	Guanitoxin + Malathion	dgat1;ugt1a1;dhrs9;rdh10;ugt1a5;ugt2a2;bco1;cyp3a7
KEGG_Human_2021	NA	Drug metabolism	8.93549e-05	0.00203729	down	Guanitoxin + Malathion	maob;gsto2;ugt1a1;gsto1;mgst3;gsta1;mgst1;ugt1a5;ugt2a2;upb1
KEGG_Human_2021	NA	Bile secretion	0.000110619	0.00229282	down	Guanitoxin + Malathion	ugt1a1;aqp8;ugt1a5;ugt2a2;slc51a;slc5a1;cyp7a1;nr0b2;aqp1
KEGG_Human_2021	NA	Steroid hormone biosynthesis	0.000273282	0.00519237	down	Guanitoxin + Malathion	ugt1a1;sult1e1;ugt1a5;hsd11b1l;ugt2a2;cyp7a1;cyp3a7
KEGG_Human_2021	NA	Peroxisome	0.00031454	0.00551655	down	Guanitoxin + Malathion	ehhadh;prdx1;cat;acsl6;acsl5;hao1;agxt;sod1
KEGG_Human_2021	NA	Coronavirus disease	0.000397066	0.00646651	down	Guanitoxin + Malathion	cfd;fgb;fga;ace;fgg;c8b;f2;c4b;c3;ace2;c5;c8g;c9;cfb
KEGG_Human_2021	NA	Phototransduction	0.000101273	0.00870948	up	Guanitoxin + Malathion	cnga1;guca1c;gucy2f
KEGG_Human_2021	NA	Arginine and proline metabolism	0.000587137	0.00892448	down	Guanitoxin + Malathion	gamt;aoc1;gatm;aldh2;maob;ckb
KEGG_Human_2021	NA	Pentose and glucuronate interconversions	0.000657274	0.00936616	down	Guanitoxin + Malathion	ugt1a1;dcxr;ugt1a5;sord;ugt2a2
KEGG_Human_2021	NA	Staphylococcus aureus infection	0.000848105	0.0113746	down	Guanitoxin + Malathion	c4b;cfd;c3;c5;krt19;cfh;fgg;cfb
KEGG_Human_2021	NA	Glutathione metabolism	0.0011861	0.015024	down	Guanitoxin + Malathion	gsto2;gsto1;mgst3;gpx5;gsta1;mgst1
KEGG_Human_2021	NA	Glycine, serine and threonine metabolism	0.00140279	0.0168335	down	Guanitoxin + Malathion	gamt;gatm;alas1;maob;agxt
KEGG_Human_2021	NA	Tryptophan metabolism	0.00175269	0.0193284	down	Guanitoxin + Malathion	aoc1;maob;aldh2;ehhadh;cat
KEGG_Human_2021	NA	Insulin resistance	0.00194353	0.0193284	down	Guanitoxin + Malathion	socs3;pygl;cd36;pck1;agt;slc27a4;pck2;ins
KEGG_Human_2021	NA	Fatty acid degradation	0.0019498	0.0193284	down	Guanitoxin + Malathion	acaa2;aldh2;ehhadh;acsl6;acsl5
KEGG_Human_2021	NA	Porphyrin and chlorophyll metabolism	0.0019498	0.0193284	down	Guanitoxin + Malathion	alas1;ugt1a1;ugt1a5;ugt2a2;cp
KEGG_Human_2021	NA	ECM-receptor interaction	0.00245886	0.0233592	down	Guanitoxin + Malathion	vtn;tnxb;sdc4;fn1;col9a1;cd36;thbs1
KEGG_Human_2021	NA	Glycolysis / Gluconeogenesis	0.00273955	0.0249847	down	Guanitoxin + Malathion	aldh2;pklr;aldob;pck1;gck;pck2
KEGG_Human_2021	NA	Pyruvate metabolism	0.0029026	0.0254535	down	Guanitoxin + Malathion	pc;aldh2;pklr;pck1;pck2
KEGG_Human_2021	NA	Adipocytokine signaling pathway	0.00317823	0.0263542	down	Guanitoxin + Malathion	socs3;acsl6;acsl5;cd36;pck1;pck2
KEGG_Human_2021	NA	Ascorbate and aldarate metabolism	0.00335207	0.0263542	down	Guanitoxin + Malathion	aldh2;ugt1a1;ugt1a5;ugt2a2
KEGG_Human_2021	TCA cycle	Citrate cycle	0.00335207	0.0263542	down	Guanitoxin + Malathion	pc;suclg1;pck1;pck2
KEGG_Human_2021	NA	Ether lipid metabolism	0.00348774	0.0265068	down	Guanitoxin + Malathion	pla2g12b;tmem86b;pla2g1b;gdpd1;chpt1
KEGG_Human_2021	NA	Lysosome	0.00551534	0.0405644	down	Guanitoxin + Malathion	npc1;fuca2;ctsz;ctsv;cd68;ap1m2;ctss;lgmn
GO_BP_2023	GO:0030301	Cholesterol Transport	2.29928e-07	0.000241654	down	Malathion + Trichlorfon	apoc2;apoa2;apoa1;cd36;cel;apoe;apob
GO_BP_2023	GO:0006508	Proteolysis	8.63485e-07	0.000453761	down	Malathion + Trichlorfon	cpa2;tpsd1;cpa1;cpb1;cela2b;ctrb2;pcolce;cela1;cel;mmp9;capn9;ctrl;ctsk;prss2
GO_BP_2023	GO:0033700	Phospholipid Efflux	1.5502e-06	0.000543085	down	Malathion + Trichlorfon	apoc2;apoa2;apoa1;apoe
GO_BP_2023	GO:0043691	Reverse Cholesterol Transport	8.27183e-06	0.00174687	down	Malathion + Trichlorfon	apoc2;apoa2;apoa1;apoe
GO_BP_2023	GO:0019755	One-Carbon Compound Transport	1.07345e-05	0.00174687	down	Malathion + Trichlorfon	cyb5r2;aqp8;hbe1;slc4a1;hbd
GO_BP_2023	GO:0016125	Sterol Metabolic Process	1.14289e-05	0.00174687	down	Malathion + Trichlorfon	apoa2;apoa1;cel;apoe;apob;cyp8b1
GO_BP_2023	GO:0030300	Regulation Of Intestinal Cholesterol Absorption	1.16347e-05	0.00174687	down	Malathion + Trichlorfon	apoa1;cyp8b1;enpp7
GO_BP_2023	GO:1905920	Positive Regulation Of CoA-transferase Activity	2.02343e-05	0.00236292	down	Malathion + Trichlorfon	apoa2;apoa1;apoe
GO_BP_2023	GO:1905918	Regulation Of CoA-transferase Activity	2.02343e-05	0.00236292	down	Malathion + Trichlorfon	apoa2;apoa1;apoe
GO_BP_2023	GO:0042632	Cholesterol Homeostasis	3.28071e-05	0.00336577	down	Malathion + Trichlorfon	pla2g12b;apoc2;apoa2;apoa1;apoe;apob
GO_BP_2023	GO:0055092	Sterol Homeostasis	3.54971e-05	0.00336577	down	Malathion + Trichlorfon	pla2g12b;apoc2;apoa2;apoa1;apoe;apob
GO_BP_2023	GO:0033344	Cholesterol Efflux	3.84293e-05	0.00336577	down	Malathion + Trichlorfon	apoc2;apoa2;apoa1;apoe
GO_BP_2023	GO:0055090	Acylglycerol Homeostasis	4.58122e-05	0.00360049	down	Malathion + Trichlorfon	pla2g12b;apoc2;apoa1;apoe
GO_BP_2023	GO:0034380	High-Density Lipoprotein Particle Assembly	4.79609e-05	0.00360049	down	Malathion + Trichlorfon	apoa2;apoa1;apoe
GO_BP_2023	GO:0015918	Sterol Transport	5.41801e-05	0.00379622	down	Malathion + Trichlorfon	apoa2;apoa1;cd36;apob
GO_BP_2023	GO:0055089	Fatty Acid Homeostasis	6.80902e-05	0.00447268	down	Malathion + Trichlorfon	apoe;enpp7;ins
GO_BP_2023	GO:0098856	Intestinal Lipid Absorption	9.3043e-05	0.00575224	down	Malathion + Trichlorfon	fabp2;cd36;cel
GO_BP_2023	GO:0032376	Positive Regulation Of Cholesterol Transport	0.000129545	0.00716587	down	Malathion + Trichlorfon	apoa1;apoe;cyp8b1;enpp7
GO_BP_2023	GO:0070328	Triglyceride Homeostasis	0.000129545	0.00716587	down	Malathion + Trichlorfon	pla2g12b;apoc2;apoa1;apoe
GO_BP_2023	GO:0006067	Ethanol Metabolic Process	0.000201463	0.0105869	down	Malathion + Trichlorfon	adh1c;sult1e1;sult1c4
GO_BP_2023	GO:0034375	High-Density Lipoprotein Particle Remodeling	0.000250267	0.0125253	down	Malathion + Trichlorfon	apoa2;apoa1;apoe
GO_BP_2023	GO:0015908	Fatty Acid Transport	0.000290236	0.0138654	down	Malathion + Trichlorfon	fabp1;fabp2;apoe;cd36
GO_BP_2023	GO:0019934	cGMP-mediated Signaling	0.000369406	0.0164133	down	Malathion + Trichlorfon	nppa;cd36;ins
GO_BP_2023	GO:1903532	Positive Regulation Of Secretion By Cell	0.000383519	0.0164133	down	Malathion + Trichlorfon	anxa2;pla2g1b;fgg;ezr;ins
GO_BP_2023	GO:0016052	Carbohydrate Catabolic Process	0.000390421	0.0164133	down	Malathion + Trichlorfon	amy2a;pklr;aldob;pfkm
GO_BP_2023	GO:0007263	Nitric Oxide Mediated Signal Transduction	0.000440543	0.0178081	down	Malathion + Trichlorfon	apoe;cd36;ins
GO_BP_2023	GO:0006776	Vitamin A Metabolic Process	0.00239786	0.0204364	up	Malathion + Trichlorfon	rlbp1
GO_BP_2023	GO:0031175	Neuron Projection Development	0.00247127	0.0204364	up	Malathion + Trichlorfon	stmn4;shank1
GO_BP_2023	GO:0050915	Sensory Perception Of Sour Taste	0.00319603	0.0204364	up	Malathion + Trichlorfon	pkd1l3
GO_BP_2023	GO:1900363	Regulation Of mRNA Polyadenylation	0.00399365	0.0204364	up	Malathion + Trichlorfon	zc3h3
GO_BP_2023	GO:0031440	Regulation Of mRNA 3'-End Processing	0.00439224	0.0204364	up	Malathion + Trichlorfon	zc3h3
GO_BP_2023	GO:0071468	Cellular Response To Acidic pH	0.0047907	0.0204364	up	Malathion + Trichlorfon	pkd1l3
GO_BP_2023	GO:0050885	Neuromuscular Process Controlling Balance	0.00518902	0.0204364	up	Malathion + Trichlorfon	shank1
GO_BP_2023	GO:0035418	Protein Localization To Synapse	0.00518902	0.0204364	up	Malathion + Trichlorfon	shank1
GO_BP_2023	GO:0060997	Dendritic Spine Morphogenesis	0.00598524	0.0204364	up	Malathion + Trichlorfon	shank1
GO_BP_2023	GO:0007019	Microtubule Depolymerization	0.00678091	0.0204364	up	Malathion + Trichlorfon	stmn4
GO_BP_2023	GO:0010447	Response To Acidic pH	0.00678091	0.0204364	up	Malathion + Trichlorfon	pkd1l3
GO_BP_2023	GO:0050909	Sensory Perception Of Taste	0.00678091	0.0204364	up	Malathion + Trichlorfon	pkd1l3
GO_BP_2023	GO:0050982	Detection Of Mechanical Stimulus	0.00717853	0.0204364	up	Malathion + Trichlorfon	pkd1l3
GO_BP_2023	GO:0050905	Neuromuscular Process	0.00717853	0.0204364	up	Malathion + Trichlorfon	shank1
GO_BP_2023	GO:0008306	Associative Learning	0.00717853	0.0204364	up	Malathion + Trichlorfon	shank1
GO_BP_2023	GO:0071467	Cellular Response To pH	0.00797336	0.0204364	up	Malathion + Trichlorfon	pkd1l3
GO_BP_2023	GO:0007616	Long-Term Memory	0.00797336	0.0204364	up	Malathion + Trichlorfon	shank1
GO_BP_2023	GO:0060999	Positive Regulation Of Dendritic Spine Development	0.00837056	0.0204364	up	Malathion + Trichlorfon	shank1
GO_BP_2023	GO:0060998	Regulation Of Dendritic Spine Development	0.00837056	0.0204364	up	Malathion + Trichlorfon	shank1
GO_BP_2023	GO:2000463	Positive Regulation Of Excitatory Postsynaptic Potential	0.00876763	0.0204364	up	Malathion + Trichlorfon	shank1
GO_BP_2023	GO:1902414	Protein Localization To Cell Junction	0.00916455	0.0204364	up	Malathion + Trichlorfon	shank1
GO_BP_2023	GO:0006775	Fat-Soluble Vitamin Metabolic Process	0.00956134	0.0204364	up	Malathion + Trichlorfon	rlbp1
GO_BP_2023	GO:2000311	Regulation Of AMPA Receptor Activity	0.00956134	0.0204364	up	Malathion + Trichlorfon	shank1
GO_BP_2023	GO:0032231	Regulation Of Actin Filament Bundle Assembly	0.0103545	0.0204364	up	Malathion + Trichlorfon	shank1
GO_BP_2023	GO:0097061	Dendritic Spine Organization	0.0103545	0.0204364	up	Malathion + Trichlorfon	shank1
GO_BP_2023	GO:0031109	Microtubule Polymerization Or Depolymerization	0.0107509	0.0204364	up	Malathion + Trichlorfon	stmn4
GO_BP_2023	GO:0031110	Regulation Of Microtubule Polymerization Or Depolymerization	0.0107509	0.0204364	up	Malathion + Trichlorfon	stmn4
GO_BP_2023	GO:0051261	Protein Depolymerization	0.0111471	0.0204364	up	Malathion + Trichlorfon	stmn4
GO_BP_2023	GO:0032232	Negative Regulation Of Actin Filament Bundle Assembly	0.0111471	0.0204364	up	Malathion + Trichlorfon	shank1
GO_BP_2023	GO:0051494	Negative Regulation Of Cytoskeleton Organization	0.0111471	0.0204364	up	Malathion + Trichlorfon	shank1
GO_BP_2023	GO:0098815	Modulation Of Excitatory Postsynaptic Potential	0.012335	0.0218846	up	Malathion + Trichlorfon	shank1
GO_BP_2023	GO:0048813	Dendrite Morphogenesis	0.0139168	0.0239196	up	Malathion + Trichlorfon	shank1
GO_BP_2023	GO:1902652	Secondary Alcohol Metabolic Process	0.000661107	0.0252978	down	Malathion + Trichlorfon	apoa2;apoa1;apoe;apob
GO_BP_2023	GO:0010901	Regulation Of Very-Low-Density Lipoprotein Particle Remodeling	0.000698036	0.0252978	down	Malathion + Trichlorfon	apoc2;apoa2
GO_BP_2023	GO:0031340	Positive Regulation Of Vesicle Fusion	0.000698036	0.0252978	down	Malathion + Trichlorfon	anxa1;anxa2
GO_BP_2023	GO:0001523	Retinoid Metabolic Process	0.0158911	0.0253802	up	Malathion + Trichlorfon	rlbp1
GO_BP_2023	GO:0070507	Regulation Of Microtubule Cytoskeleton Organization	0.0158911	0.0253802	up	Malathion + Trichlorfon	stmn4
GO_BP_2023	GO:0099601	Regulation Of Neurotransmitter Receptor Activity	0.0166798	0.0253802	up	Malathion + Trichlorfon	shank1
GO_BP_2023	GO:0006812	Monoatomic Cation Transport	0.0166798	0.0253802	up	Malathion + Trichlorfon	pkd1l3
GO_BP_2023	GO:0007612	Learning	0.017074	0.0253802	up	Malathion + Trichlorfon	shank1
GO_BP_2023	GO:0050912	Detection Of Chemical Stimulus Involved In Sensory Perception Of Taste	0.0178618	0.0258527	up	Malathion + Trichlorfon	pkd1l3
GO_BP_2023	GO:0030198	Extracellular Matrix Organization	0.000756288	0.0264953	down	Malathion + Trichlorfon	postn;mia;ctsk;col23a1;col10a1;prss2;mmp9
GO_BP_2023	GO:0090181	Regulation Of Cholesterol Metabolic Process	0.000926928	0.0304438	down	Malathion + Trichlorfon	aqp8;apoa1;apoe
GO_BP_2023	GO:0032374	Regulation Of Cholesterol Transport	0.000926928	0.0304438	down	Malathion + Trichlorfon	apoc2;apoa2;apoa1
GO_BP_2023	GO:0007613	Memory	0.0229697	0.0323932	up	Malathion + Trichlorfon	shank1
GO_BP_2023	GO:0006068	Ethanol Catabolic Process	0.00104124	0.032544	down	Malathion + Trichlorfon	sult1e1;sult1c4
GO_BP_2023	GO:0045834	Positive Regulation Of Lipid Metabolic Process	0.0010528	0.032544	down	Malathion + Trichlorfon	apoa2;apoe;ins
GO_BP_2023	GO:0008202	Steroid Metabolic Process	0.00110409	0.0331543	down	Malathion + Trichlorfon	sult1e1;dhrs9;cel;cyp8b1;cyp3a7
GO_BP_2023	GO:0032412	Regulation Of Monoatomic Ion Transmembrane Transporter Activity	0.0272736	0.0375011	up	Malathion + Trichlorfon	shank1
GO_BP_2023	GO:1902904	Negative Regulation Of Supramolecular Fiber Organization	0.0280543	0.0376338	up	Malathion + Trichlorfon	shank1
GO_BP_2023	GO:0045833	Negative Regulation Of Lipid Metabolic Process	0.00133577	0.038997	down	Malathion + Trichlorfon	apoc2;apoa2;ins
GO_BP_2023	GO:0034372	Very-Low-Density Lipoprotein Particle Remodeling	0.00144964	0.0400941	down	Malathion + Trichlorfon	apoc2;apoe
GO_BP_2023	GO:0032489	Regulation Of Cdc42 Protein Signal Transduction	0.00144964	0.0400941	down	Malathion + Trichlorfon	apoa1;apoe
GO_BP_2023	GO:0015914	Phospholipid Transport	0.00155953	0.0420272	down	Malathion + Trichlorfon	apoc2;apoa2;apoa1;apoe
GO_BP_2023	GO:0050708	Regulation Of Protein Secretion	0.00174791	0.0429822	down	Malathion + Trichlorfon	pla2g1b;fgg;apoe;ezr;ins
GO_BP_2023	GO:0030163	Protein Catabolic Process	0.00174791	0.0429822	down	Malathion + Trichlorfon	cpa2;ctrl;ctsk;cel;apoe
GO_BP_2023	GO:0006096	Glycolytic Process	0.00184274	0.0429822	down	Malathion + Trichlorfon	pklr;aldob;pfkm
GO_BP_2023	GO:0030193	Regulation Of Blood Coagulation	0.00184274	0.0429822	down	Malathion + Trichlorfon	serpine2;apoe;cel
GO_BP_2023	GO:0031338	Regulation Of Vesicle Fusion	0.00192214	0.0429822	down	Malathion + Trichlorfon	anxa1;anxa2
GO_BP_2023	GO:0030388	Fructose 1,6-Bisphosphate Metabolic Process	0.00192214	0.0429822	down	Malathion + Trichlorfon	aldob;pfkm
GO_BP_2023	GO:0034370	Triglyceride-Rich Lipoprotein Particle Remodeling	0.00192214	0.0429822	down	Malathion + Trichlorfon	apoc2;apoe
GO_BP_2023	GO:0002793	Positive Regulation Of Peptide Secretion	0.00192214	0.0429822	down	Malathion + Trichlorfon	fgg;ins
GO_BP_2023	GO:0030195	Negative Regulation Of Blood Coagulation	0.00203488	0.0445553	down	Malathion + Trichlorfon	serpine2;fgg;apoe
GO_BP_2023	GO:0043062	Extracellular Structure Organization	0.00233869	0.0476351	down	Malathion + Trichlorfon	postn;mia;col23a1;col10a1;mmp9
GO_BP_2023	GO:0045229	External Encapsulating Structure Organization	0.00243361	0.0476351	down	Malathion + Trichlorfon	postn;mia;col23a1;col10a1;mmp9
GO_BP_2023	GO:1903963	Arachidonate Transport	0.00245762	0.0476351	down	Malathion + Trichlorfon	anxa1;pla2g1b
GO_BP_2023	GO:0050482	Arachidonic Acid Secretion	0.00245762	0.0476351	down	Malathion + Trichlorfon	anxa1;pla2g1b
GO_BP_2023	GO:0030299	Intestinal Cholesterol Absorption	0.00245762	0.0476351	down	Malathion + Trichlorfon	cd36;cel
GO_BP_2023	GO:0034310	Primary Alcohol Catabolic Process	0.00245762	0.0476351	down	Malathion + Trichlorfon	sult1e1;sult1c4
GO_BP_2023	GO:0008203	Cholesterol Metabolic Process	0.0024928	0.0476351	down	Malathion + Trichlorfon	apoa2;apoa1;apoe;apob
KEGG_Human_2021	NA	Pancreatic secretion	6.25477e-11	1.06957e-08	down	Malathion + Trichlorfon	cpa2;cpa1;cpb1;cela2b;pla2g12b;amy2a;ctrl;pla2g1b;ctrb2;gnaq;cel;prss2
KEGG_Human_2021	NA	Fat digestion and absorption	2.48093e-09	2.1212e-07	down	Malathion + Trichlorfon	fabp1;fabp2;pla2g12b;pla2g1b;apoa1;cd36;cel;apob
KEGG_Human_2021	NA	Protein digestion and absorption	1.70403e-08	9.71297e-07	down	Malathion + Trichlorfon	cpa2;cpa1;slc15a1;cpb1;cela2b;ctrl;ctrb2;col23a1;col10a1;prss2
KEGG_Human_2021	NA	Cholesterol metabolism	3.88966e-06	0.000166283	down	Malathion + Trichlorfon	apoc2;apoa2;apoa1;cd36;apoe;apob
KEGG_Human_2021	NA	PPAR signaling pathway	3.83613e-05	0.00131196	down	Malathion + Trichlorfon	fabp1;fabp2;apoa2;apoa1;cd36;cyp8b1
KEGG_Human_2021	NA	Vitamin digestion and absorption	0.0010528	0.0300049	down	Malathion + Trichlorfon	rbp2;apoa1;apob
GO_BP_2023	GO:0015908	Fatty Acid Transport	3.37958e-08	1.656e-05	down	Trichlorfon + Guanitoxin + Malathion	fabp1;fabp2;apoe;cd36;slc27a4
GO_BP_2023	GO:0006869	Lipid Transport	2.49541e-07	6.11375e-05	down	Trichlorfon + Guanitoxin + Malathion	fabp1;fabp2;mttp;cd36;apoe;slc27a4
GO_BP_2023	GO:0007015	Actin Filament Organization	3.64084e-06	0.000560689	up	Trichlorfon + Guanitoxin + Malathion	actc1;nrap;xirp1;xirp2;tcap
GO_BP_2023	GO:0045214	Sarcomere Organization	1.45223e-05	0.00111822	up	Trichlorfon + Guanitoxin + Malathion	tcap;flnc;myom2
GO_BP_2023	GO:0016125	Sterol Metabolic Process	1.40148e-05	0.00187176	down	Trichlorfon + Guanitoxin + Malathion	hmgcr;apoe;apob;cyp7a1
GO_BP_2023	GO:0008203	Cholesterol Metabolic Process	2.17535e-05	0.00187176	down	Trichlorfon + Guanitoxin + Malathion	hmgcr;apoe;apob;cyp7a1
GO_BP_2023	GO:0015909	Long-Chain Fatty Acid Transport	2.36438e-05	0.00187176	down	Trichlorfon + Guanitoxin + Malathion	apoe;cd36;slc27a4
GO_BP_2023	GO:0042632	Cholesterol Homeostasis	2.89369e-05	0.00187176	down	Trichlorfon + Guanitoxin + Malathion	mttp;apoe;apob;cyp7a1
GO_BP_2023	GO:0055092	Sterol Homeostasis	3.05594e-05	0.00187176	down	Trichlorfon + Guanitoxin + Malathion	mttp;apoe;apob;cyp7a1
GO_BP_2023	GO:0015718	Monocarboxylic Acid Transport	3.05594e-05	0.00187176	down	Trichlorfon + Guanitoxin + Malathion	fabp1;fabp2;abcg2;slc27a4
GO_BP_2023	GO:0030240	Skeletal Muscle Thin Filament Assembly	3.94366e-05	0.00202441	up	Trichlorfon + Guanitoxin + Malathion	actc1;tcap
GO_BP_2023	GO:0030239	Myofibril Assembly	5.91894e-05	0.00226267	up	Trichlorfon + Guanitoxin + Malathion	tcap;flnc;myom2
GO_BP_2023	GO:0014866	Skeletal Myofibril Assembly	7.34634e-05	0.00226267	up	Trichlorfon + Guanitoxin + Malathion	actc1;tcap
GO_BP_2023	GO:0042157	Lipoprotein Metabolic Process	5.85244e-05	0.00318633	down	Trichlorfon + Guanitoxin + Malathion	mttp;apoe
GO_BP_2023	GO:0016127	Sterol Catabolic Process	8.76494e-05	0.00390438	down	Trichlorfon + Guanitoxin + Malathion	apoe;cyp7a1
GO_BP_2023	GO:0006707	Cholesterol Catabolic Process	8.76494e-05	0.00390438	down	Trichlorfon + Guanitoxin + Malathion	apoe;cyp7a1
GO_BP_2023	GO:0019935	Cyclic-Nucleotide-Mediated Signaling	0.000128098	0.00523065	down	Trichlorfon + Guanitoxin + Malathion	apoe;cd36;serpinb8
GO_BP_2023	GO:0055006	Cardiac Cell Development	0.000237283	0.00530271	up	Trichlorfon + Guanitoxin + Malathion	tcap;alpk3
GO_BP_2023	GO:0055003	Cardiac Myofibril Assembly	0.000273506	0.00530271	up	Trichlorfon + Guanitoxin + Malathion	nrap;tcap
GO_BP_2023	GO:0031032	Actomyosin Structure Organization	0.000275466	0.00530271	up	Trichlorfon + Guanitoxin + Malathion	tcap;flnc;myom2
GO_BP_2023	GO:0046164	Alcohol Catabolic Process	0.000163101	0.00614766	down	Trichlorfon + Guanitoxin + Malathion	apoe;cyp7a1
GO_BP_2023	GO:0140354	Lipid Import Into Cell	0.000209374	0.00683954	down	Trichlorfon + Guanitoxin + Malathion	cd36;slc27a4
GO_BP_2023	GO:0044539	Long-Chain Fatty Acid Import Into Cell	0.000209374	0.00683954	down	Trichlorfon + Guanitoxin + Malathion	cd36;slc27a4
GO_BP_2023	GO:0055089	Fatty Acid Homeostasis	0.000261308	0.00721228	down	Trichlorfon + Guanitoxin + Malathion	apoe;enpp7
GO_BP_2023	GO:0034379	Very-Low-Density Lipoprotein Particle Assembly	0.000261308	0.00721228	down	Trichlorfon + Guanitoxin + Malathion	mttp;apob
GO_BP_2023	GO:0030301	Cholesterol Transport	0.000264941	0.00721228	down	Trichlorfon + Guanitoxin + Malathion	cd36;apoe;apob
GO_BP_2023	GO:0050892	Intestinal Absorption	0.000318877	0.00781248	down	Trichlorfon + Guanitoxin + Malathion	fabp2;cd36
GO_BP_2023	GO:0098856	Intestinal Lipid Absorption	0.000318877	0.00781248	down	Trichlorfon + Guanitoxin + Malathion	fabp2;cd36
GO_BP_2023	GO:0032309	Icosanoid Secretion	0.000382054	0.0089146	down	Trichlorfon + Guanitoxin + Malathion	ace;pla2g1b
GO_BP_2023	GO:1900221	Regulation Of Amyloid-Beta Clearance	0.000604968	0.0134743	down	Trichlorfon + Guanitoxin + Malathion	hmgcr;apoe
GO_BP_2023	GO:0055013	Cardiac Muscle Cell Development	0.000837014	0.0139069	up	Trichlorfon + Guanitoxin + Malathion	tcap;alpk3
GO_BP_2023	GO:0055007	Cardiac Muscle Cell Differentiation	0.000903043	0.0139069	up	Trichlorfon + Guanitoxin + Malathion	tcap;alpk3
GO_BP_2023	GO:0010744	Positive Regulation Of Macrophage Derived Foam Cell Differentiation	0.00078113	0.0166415	down	Trichlorfon + Guanitoxin + Malathion	cd36;apob
GO_BP_2023	GO:0055001	Muscle Cell Development	0.00126953	0.0177735	up	Trichlorfon + Guanitoxin + Malathion	tcap;alpk3
GO_BP_2023	GO:0007263	Nitric Oxide Mediated Signal Transduction	0.000877399	0.0179136	down	Trichlorfon + Guanitoxin + Malathion	apoe;cd36
GO_BP_2023	GO:0150104	Transport Across Blood-Brain Barrier	0.00118529	0.0232316	down	Trichlorfon + Guanitoxin + Malathion	cd36;abcg2;slc27a4
GO_BP_2023	GO:0060047	Heart Contraction	0.00207945	0.0266863	up	Trichlorfon + Guanitoxin + Malathion	actc1;tcap
GO_BP_2023	GO:0015918	Sterol Transport	0.00170167	0.0308822	down	Trichlorfon + Guanitoxin + Malathion	cd36;apob
GO_BP_2023	GO:0051224	Negative Regulation Of Protein Transport	0.00170167	0.0308822	down	Trichlorfon + Guanitoxin + Malathion	hmgcr;apoe
GO_BP_2023	GO:0032869	Cellular Response To Insulin Stimulus	0.00183762	0.0321583	down	Trichlorfon + Guanitoxin + Malathion	pklr;pla2g1b;slc27a4
GO_BP_2023	GO:0007507	Heart Development	0.00277515	0.0328748	up	Trichlorfon + Guanitoxin + Malathion	tcap;ldb3;alpk3
GO_BP_2023	GO:0050708	Regulation Of Protein Secretion	0.0020013	0.033815	down	Trichlorfon + Guanitoxin + Malathion	pla2g1b;hmgcr;apoe
GO_BP_2023	GO:0010743	Regulation Of Macrophage Derived Foam Cell Differentiation	0.00244824	0.0399879	down	Trichlorfon + Guanitoxin + Malathion	cd36;apob
GO_BP_2023	GO:0032376	Positive Regulation Of Cholesterol Transport	0.002613	0.0413023	down	Trichlorfon + Guanitoxin + Malathion	apoe;enpp7
KEGG_Human_2021	NA	Fat digestion and absorption	1.02082e-11	6.32906e-10	down	Trichlorfon + Guanitoxin + Malathion	fabp1;fabp2;pla2g1b;mttp;cd36;apob;slc27a4
KEGG_Human_2021	NA	PPAR signaling pathway	1.01534e-06	3.14755e-05	down	Trichlorfon + Guanitoxin + Malathion	fabp1;fabp2;cd36;cyp7a1;slc27a4
KEGG_Human_2021	NA	Cholesterol metabolism	6.739e-06	0.000139273	down	Trichlorfon + Guanitoxin + Malathion	cd36;apoe;apob;cyp7a1
KEGG_Human_2021	NA	Bile secretion	0.00139778	0.019443	down	Trichlorfon + Guanitoxin + Malathion	hmgcr;cyp7a1;abcg2
KEGG_Human_2021	NA	Vitamin digestion and absorption	0.00156799	0.019443	down	Trichlorfon + Guanitoxin + Malathion	rbp2;apob

## Sheet: G0-p-value (appendix 2B)
Type	GO id	GO terms	P-value	FDR	Direction	Treatments	Genes					Type	GO id	GO terms	Adj P-value	FDR	Direction	Mixture	Genes
GO_BP_2023	GO:0003093	Regulation Of Glomerular Filtration	9.39847e+09	0.0231446	down	Trichlorfon	F2R;PDGFB
GO_BP_2023	GO:0006096	Glycolytic Process	9.78629e+09	0.0231446	down	Trichlorfon	PKLR;ALDOC;GCK
GO_BP_2023	GO:0016052	Carbohydrate Catabolic Process	0.000278039	0.0438374	down	Trichlorfon	PKLR;ALDOC;GCK
GO_BP_2023	GO:0006090	Pyruvate Metabolic Process	0.000501173	0.0502632	down	Trichlorfon	PKLR;ALDOC;GCK
GO_BP_2023	GO:0045055	Regulated Exocytosis	0.000531324	0.0502632	down	Trichlorfon	RAB26;SYT11;SYT6
GO_BP_2023	GO:0051650	Establishment Of Vesicle Localization	0.00140112	0.110455	down	Trichlorfon	SYT11;DNM2
GO_BP_2023	GO:0014059	Regulation Of Dopamine Secretion	0.00209861	0.132345	down	Trichlorfon	SYT11;SYT6
GO_BP_2023	GO:0034204	Lipid Translocation	0.00249745	0.132345	down	Trichlorfon	ATP8B2;ABCA4
GO_BP_2023	GO:0017156	Calcium-Ion Regulated Exocytosis	0.00292915	0.132345	down	Trichlorfon	SYT11;SYT6
GO_BP_2023	GO:0051482	Positive Regulation Of Cytosolic Calcium Ion Concentration Involved In Phospholipase C-activating G Protein-Coupled Signaling Pathway	0.00315719	0.132345	down	Trichlorfon	F2R;GRM1
GO_BP_2023	GO:0050433	Regulation Of Catecholamine Secretion	0.00315719	0.132345	down	Trichlorfon	SYT11;SYT6
GO_BP_2023	GO:0017158	Regulation Of Calcium Ion-Dependent Exocytosis	0.00339329	0.132345	down	Trichlorfon	SYT11;SYT6
GO_BP_2023	GO:0051928	Positive Regulation Of Calcium Ion Transport	0.00363739	0.132345	down	Trichlorfon	F2R;PDGFB
GO_BP_2023	GO:0045332	Phospholipid Translocation	0.00414943	0.140191	down	Trichlorfon	ATP8B2;ABCA4
GO_BP_2023	GO:1902075	Cellular Response To Salt	0.00471563	0.1487	down	Trichlorfon	SYT11;PDGFB;SYT6
GO_BP_2023	GO:1903305	Regulation Of Regulated Secretory Pathway	0.00526742	0.155718	down	Trichlorfon	SYT11;SYT6
GO_BP_2023	GO:0034654	Nucleobase-Containing Compound Biosynthetic Process	0.000357673	0.156661	up	Trichlorfon	CDA;PNP
GO_BP_2023	GO:0006641	Triglyceride Metabolic Process	0.00859195	0.195735	down	Trichlorfon	APOB;GCK
GO_BP_2023	GO:0019318	Hexose Metabolic Process	0.00859195	0.195735	down	Trichlorfon	ALDOC;GCK
GO_BP_2023	GO:0071805	Potassium Ion Transmembrane Transport	0.00885786	0.195735	down	Trichlorfon	KCND1;KCNH7;KCNJ1
GO_BP_2023	GO:0015914	Phospholipid Transport	0.0144432	0.195735	down	Trichlorfon	ATP8B2;ABCA4
GO_BP_2023	GO:1900125	Regulation Of Hyaluronan Biosynthetic Process	0.0154056	0.195735	down	Trichlorfon	PDGFB
GO_BP_2023	GO:0046477	Glycosylceramide Catabolic Process	0.0154056	0.195735	down	Trichlorfon	LCT
GO_BP_2023	GO:0006677	Glycosylceramide Metabolic Process	0.0154056	0.195735	down	Trichlorfon	LCT
GO_BP_2023	GO:0019320	Hexose Catabolic Process	0.0154056	0.195735	down	Trichlorfon	GCK
GO_BP_2023	GO:0071803	Positive Regulation Of Podosome Assembly	0.0154056	0.195735	down	Trichlorfon	FSCN1
GO_BP_2023	GO:0035272	Exocrine System Development	0.0184586	0.195735	down	Trichlorfon	RAB26
GO_BP_2023	GO:0006072	Glycerol-3-Phosphate Metabolic Process	0.0184586	0.195735	down	Trichlorfon	GCK
GO_BP_2023	GO:0030046	Parallel Actin Filament Bundle Assembly	0.0184586	0.195735	down	Trichlorfon	FSCN1
GO_BP_2023	GO:1905063	Regulation Of Vascular Associated Smooth Muscle Cell Differentiation	0.0184586	0.195735	down	Trichlorfon	PDGFB
GO_BP_2023	GO:0033604	Negative Regulation Of Catecholamine Secretion	0.0184586	0.195735	down	Trichlorfon	SYT11
GO_BP_2023	GO:0045216	Cell-Cell Junction Organization	0.0188906	0.195735	down	Trichlorfon	F2R;FSCN1
GO_BP_2023	GO:0014068	Positive Regulation Of Phosphatidylinositol 3-Kinase Signaling	0.0194162	0.195735	down	Trichlorfon	F2R;PDGFB
GO_BP_2023	GO:0071277	Cellular Response To Calcium Ion	0.0194162	0.195735	down	Trichlorfon	SYT11;SYT6
GO_BP_2023	GO:0006796	Phosphate-Containing Compound Metabolic Process	0.0194842	0.195735	down	Trichlorfon	ALDOC;PLB1;GCK
GO_BP_2023	GO:0006000	Fructose Metabolic Process	0.0215023	0.195735	down	Trichlorfon	ALDOC
GO_BP_2023	GO:0061387	Regulation Of Extent Of Cell Growth	0.0215023	0.195735	down	Trichlorfon	DNM2
GO_BP_2023	GO:1903979	Negative Regulation Of Microglial Cell Activation	0.0215023	0.195735	down	Trichlorfon	SYT11
GO_BP_2023	GO:0019400	Alditol Metabolic Process	0.0215023	0.195735	down	Trichlorfon	GCK
GO_BP_2023	GO:0032530	Regulation Of Microvillus Organization	0.0215023	0.195735	down	Trichlorfon	FSCN1
GO_BP_2023	GO:1905064	Negative Regulation Of Vascular Associated Smooth Muscle Cell Differentiation	0.0215023	0.195735	down	Trichlorfon	PDGFB
GO_BP_2023	GO:1904754	Positive Regulation Of Vascular Associated Smooth Muscle Cell Migration	0.0215023	0.195735	down	Trichlorfon	PDGFB
GO_BP_2023	GO:0090280	Positive Regulation Of Calcium Ion Import	0.0215023	0.195735	down	Trichlorfon	PDGFB
GO_BP_2023	GO:0090091	Positive Regulation Of Extracellular Matrix Disassembly	0.0215023	0.195735	down	Trichlorfon	FSCN1
GO_BP_2023	GO:0030388	Fructose 1,6-Bisphosphate Metabolic Process	0.0245367	0.195735	down	Trichlorfon	ALDOC
GO_BP_2023	GO:0051151	Negative Regulation Of Smooth Muscle Cell Differentiation	0.0245367	0.195735	down	Trichlorfon	PDGFB
GO_BP_2023	GO:0071801	Regulation Of Podosome Assembly	0.0245367	0.195735	down	Trichlorfon	FSCN1
GO_BP_2023	GO:0036120	Cellular Response To Platelet-Derived Growth Factor Stimulus	0.0245367	0.195735	down	Trichlorfon	PDGFB
GO_BP_2023	GO:0044321	Response To Leptin	0.0245367	0.195735	down	Trichlorfon	GCK
GO_BP_2023	GO:0001892	Embryonic Placenta Development	0.0245367	0.195735	down	Trichlorfon	PDGFB
GO_BP_2023	GO:0032868	Response To Insulin	0.0250016	0.195735	down	Trichlorfon	PKLR;GCK
GO_BP_2023	GO:0051129	Negative Regulation Of Cellular Component Organization	0.0250016	0.195735	down	Trichlorfon	SYT11;DNM2
GO_BP_2023	GO:0007200	Phospholipase C-activating G Protein-Coupled Receptor Signaling Pathway	0.0273981	0.195735	down	Trichlorfon	F2R;GRM1
GO_BP_2023	GO:0033572	Transferrin Transport	0.0275618	0.195735	down	Trichlorfon	DNM2
GO_BP_2023	GO:0046479	Glycosphingolipid Catabolic Process	0.0275618	0.195735	down	Trichlorfon	LCT
GO_BP_2023	GO:0045987	Positive Regulation Of Smooth Muscle Contraction	0.0275618	0.195735	down	Trichlorfon	F2R
GO_BP_2023	GO:0031102	Neuron Projection Regeneration	0.0275618	0.195735	down	Trichlorfon	RTN4RL2
GO_BP_2023	GO:0031103	Axon Regeneration	0.0275618	0.195735	down	Trichlorfon	RTN4RL2
GO_BP_2023	GO:0046835	Carbohydrate Phosphorylation	0.0275618	0.195735	down	Trichlorfon	GCK
GO_BP_2023	GO:1901616	Organic Hydroxy Compound Catabolic Process	0.0275618	0.195735	down	Trichlorfon	LCT
GO_BP_2023	GO:0036119	Response To Platelet-Derived Growth Factor	0.0275618	0.195735	down	Trichlorfon	PDGFB
GO_BP_2023	GO:0050818	Regulation Of Coagulation	0.0305777	0.195735	down	Trichlorfon	F2R
GO_BP_2023	GO:0048489	Synaptic Vesicle Transport	0.0305777	0.195735	down	Trichlorfon	DNM2
GO_BP_2023	GO:0034379	Very-Low-Density Lipoprotein Particle Assembly	0.0305777	0.195735	down	Trichlorfon	APOB
GO_BP_2023	GO:0015671	Oxygen Transport	0.0305777	0.195735	down	Trichlorfon	HBD
GO_BP_2023	GO:0070528	Protein Kinase C Signaling	0.0305777	0.195735	down	Trichlorfon	PDGFB
GO_BP_2023	GO:0007205	Protein Kinase C-activating G Protein-Coupled Receptor Signaling Pathway	0.0305777	0.195735	down	Trichlorfon	F2R
GO_BP_2023	GO:0071375	Cellular Response To Peptide Hormone Stimulus	0.0311587	0.195735	down	Trichlorfon	PKLR;GCK
GO_BP_2023	GO:2000147	Positive Regulation Of Cell Motility	0.0312493	0.195735	down	Trichlorfon	F2R;PDGFB;ELP5
GO_BP_2023	GO:0014066	Regulation Of Phosphatidylinositol 3-Kinase Signaling	0.0318043	0.195735	down	Trichlorfon	F2R;PDGFB
GO_BP_2023	GO:1900048	Positive Regulation Of Hemostasis	0.0335844	0.195735	down	Trichlorfon	F2R
GO_BP_2023	GO:0045933	Positive Regulation Of Muscle Contraction	0.0335844	0.195735	down	Trichlorfon	F2R
GO_BP_2023	GO:0006071	Glycerol Metabolic Process	0.0335844	0.195735	down	Trichlorfon	GCK
GO_BP_2023	GO:0015670	Carbon Dioxide Transport	0.0335844	0.195735	down	Trichlorfon	HBD
GO_BP_2023	GO:0050820	Positive Regulation Of Coagulation	0.0335844	0.195735	down	Trichlorfon	F2R
GO_BP_2023	GO:0032870	Cellular Response To Hormone Stimulus	0.0344393	0.195735	down	Trichlorfon	NPFFR2;GCK
GO_BP_2023	GO:0099560	Synaptic Membrane Adhesion	0.0365819	0.195735	down	Trichlorfon	LRRC4C
GO_BP_2023	GO:0007216	G Protein-Coupled Glutamate Receptor Signaling Pathway	0.0365819	0.195735	down	Trichlorfon	GRM1
GO_BP_2023	GO:0045907	Positive Regulation Of Vasoconstriction	0.0365819	0.195735	down	Trichlorfon	F2R
GO_BP_2023	GO:0034374	Low-Density Lipoprotein Particle Remodeling	0.0365819	0.195735	down	Trichlorfon	APOB
GO_BP_2023	GO:0045217	Cell-Cell Junction Maintenance	0.0365819	0.195735	down	Trichlorfon	F2R
GO_BP_2023	GO:0051931	Regulation Of Sensory Perception	0.0365819	0.195735	down	Trichlorfon	F2R
GO_BP_2023	GO:0036151	Phosphatidylcholine Acyl-Chain Remodeling	0.0365819	0.195735	down	Trichlorfon	PLB1
GO_BP_2023	GO:1904752	Regulation Of Vascular Associated Smooth Muscle Cell Migration	0.0365819	0.195735	down	Trichlorfon	PDGFB
GO_BP_2023	GO:0032869	Cellular Response To Insulin Stimulus	0.0378484	0.195735	down	Trichlorfon	PKLR;GCK
GO_BP_2023	GO:0045725	Positive Regulation Of Glycogen Biosynthetic Process	0.0395703	0.195735	down	Trichlorfon	GCK
GO_BP_2023	GO:0097479	Synaptic Vesicle Localization	0.0395703	0.195735	down	Trichlorfon	DNM2
GO_BP_2023	GO:0150079	Negative Regulation Of Neuroinflammatory Response	0.0395703	0.195735	down	Trichlorfon	SYT11
GO_BP_2023	GO:0050866	Negative Regulation Of Cell Activation	0.0395703	0.195735	down	Trichlorfon	PDGFB
GO_BP_2023	GO:0070875	Positive Regulation Of Glycogen Metabolic Process	0.0425496	0.195735	down	Trichlorfon	GCK
GO_BP_2023	GO:0010885	Regulation Of Cholesterol Storage	0.0425496	0.195735	down	Trichlorfon	APOB
GO_BP_2023	GO:0035089	Establishment Of Apical/Basal Cell Polarity	0.0425496	0.195735	down	Trichlorfon	FSCN1
GO_BP_2023	GO:0010715	Regulation Of Extracellular Matrix Disassembly	0.0425496	0.195735	down	Trichlorfon	FSCN1
GO_BP_2023	GO:1903978	Regulation Of Microglial Cell Activation	0.0425496	0.195735	down	Trichlorfon	SYT11
GO_BP_2023	GO:0048791	Calcium Ion-Regulated Exocytosis Of Neurotransmitter	0.0425496	0.195735	down	Trichlorfon	SYT11
GO_BP_2023	GO:0051930	Regulation Of Sensory Perception Of Pain	0.0425496	0.195735	down	Trichlorfon	F2R
GO_BP_2023	GO:0010528	Regulation Of Transposition	0.0425496	0.195735	down	Trichlorfon	MYBL1
GO_BP_2023	GO:0043470	Regulation Of Carbohydrate Catabolic Process	0.0425496	0.195735	down	Trichlorfon	GCK
GO_BP_2023	GO:0051592	Response To Calcium Ion	0.0428281	0.195735	down	Trichlorfon	SYT11;SYT6
GO_BP_2023	GO:0045721	Negative Regulation Of Gluconeogenesis	0.0455197	0.195735	down	Trichlorfon	GCK
GO_BP_2023	GO:0002097	tRNA Wobble Base Modification	0.0455197	0.195735	down	Trichlorfon	ELP5
GO_BP_2023	GO:0002098	tRNA Wobble Uridine Modification	0.0455197	0.195735	down	Trichlorfon	ELP5
GO_BP_2023	GO:0043031	Negative Regulation Of Macrophage Activation	0.0455197	0.195735	down	Trichlorfon	SYT11
GO_BP_2023	GO:0015669	Gas Transport	0.0455197	0.195735	down	Trichlorfon	HBD
GO_BP_2023	GO:0050765	Negative Regulation Of Phagocytosis	0.0455197	0.195735	down	Trichlorfon	SYT11
GO_BP_2023	GO:0010544	Negative Regulation Of Platelet Activation	0.0455197	0.195735	down	Trichlorfon	PDGFB
GO_BP_2023	GO:0086011	Membrane Repolarization During Action Potential	0.0455197	0.195735	down	Trichlorfon	KCNH7
GO_BP_2023	GO:0048008	Platelet-Derived Growth Factor Receptor Signaling Pathway	0.0455197	0.195735	down	Trichlorfon	PDGFB
GO_BP_2023	GO:0046514	Ceramide Catabolic Process	0.0455197	0.195735	down	Trichlorfon	LCT
GO_BP_2023	GO:0032967	Positive Regulation Of Collagen Biosynthetic Process	0.0455197	0.195735	down	Trichlorfon	F2R
GO_BP_2023	GO:0045737	Positive Regulation Of Cyclin-Dependent Protein Serine/Threonine Kinase Activity	0.0455197	0.195735	down	Trichlorfon	PDGFB
GO_BP_2023	GO:0032652	Regulation Of Interleukin-1 Production	0.0484808	0.200719	down	Trichlorfon	F2R
GO_BP_2023	GO:0014911	Positive Regulation Of Smooth Muscle Cell Migration	0.0484808	0.200719	down	Trichlorfon	PDGFB
GO_BP_2023	GO:0007141	Male Meiosis I	0.0484808	0.200719	down	Trichlorfon	MYBL1
GO_BP_2023	GO:0010714	Positive Regulation Of Collagen Metabolic Process	0.0484808	0.200719	down	Trichlorfon	F2R
GO_BP_2023	GO:0032675	Regulation Of Interleukin-6 Production	0.0488006	0.200719	down	Trichlorfon	SYT11;F2R
GO_BP_2023	GO:0010744	Positive Regulation Of Macrophage Derived Foam Cell Differentiation	0.0514329	0.203451	down	Trichlorfon	APOB
GO_BP_2023	GO:0019432	Triglyceride Biosynthetic Process	0.0514329	0.203451	down	Trichlorfon	GCK
GO_BP_2023	GO:0051056	Regulation Of Small GTPase Mediated Signal Transduction	0.0518943	0.203451	down	Trichlorfon	ARHGAP9;ARHGAP20
GO_BP_2023	GO:0030335	Positive Regulation Of Cell Migration	0.0523422	0.203451	down	Trichlorfon	F2R;PDGFB;ELP5
GO_BP_2023	GO:0032965	Regulation Of Collagen Biosynthetic Process	0.054376	0.203451	down	Trichlorfon	F2R
GO_BP_2023	GO:0051156	Glucose 6-Phosphate Metabolic Process	0.054376	0.203451	down	Trichlorfon	GCK
GO_BP_2023	GO:0034331	Cell Junction Maintenance	0.054376	0.203451	down	Trichlorfon	F2R
GO_BP_2023	GO:0086009	Membrane Repolarization	0.054376	0.203451	down	Trichlorfon	KCNH7
GO_BP_2023	GO:0048678	Response To Axon Injury	0.054376	0.203451	down	Trichlorfon	RTN4RL2
GO_BP_2023	GO:1904031	Positive Regulation Of Cyclin-Dependent Protein Kinase Activity	0.054376	0.203451	down	Trichlorfon	PDGFB
GO_BP_2023	GO:1903055	Positive Regulation Of Extracellular Matrix Organization	0.054376	0.203451	down	Trichlorfon	FSCN1
GO_BP_2023	GO:0010557	Positive Regulation Of Macromolecule Biosynthetic Process	0.0550566	0.203451	down	Trichlorfon	PDGFB;GCK
GO_BP_2023	GO:0006813	Potassium Ion Transport	0.0550566	0.203451	down	Trichlorfon	KCND1;KCNH7
GO_BP_2023	GO:0050804	Modulation Of Chemical Synaptic Transmission	0.0558576	0.203817	down	Trichlorfon	LRRC4C;GRM1
GO_BP_2023	GO:0098655	Monoatomic Cation Transmembrane Transport	0.0566301	0.203817	down	Trichlorfon	KCND1;KCNH7;CNGA3
GO_BP_2023	GO:0090287	Regulation Of Cellular Response To Growth Factor Stimulus	0.05731	0.203817	down	Trichlorfon	LRIT3
GO_BP_2023	GO:0040036	Regulation Of Fibroblast Growth Factor Receptor Signaling Pathway	0.05731	0.203817	down	Trichlorfon	LRIT3
GO_BP_2023	GO:0014910	Regulation Of Smooth Muscle Cell Migration	0.05731	0.203817	down	Trichlorfon	PDGFB
GO_BP_2023	GO:1902894	Negative Regulation Of miRNA Transcription	0.0602351	0.206458	down	Trichlorfon	PDGFB
GO_BP_2023	GO:0042744	Hydrogen Peroxide Catabolic Process	0.0602351	0.206458	down	Trichlorfon	HBD
GO_BP_2023	GO:1904707	Positive Regulation Of Vascular Associated Smooth Muscle Cell Proliferation	0.0602351	0.206458	down	Trichlorfon	PDGFB
GO_BP_2023	GO:0006940	Regulation Of Smooth Muscle Contraction	0.0602351	0.206458	down	Trichlorfon	F2R
GO_BP_2023	GO:0090279	Regulation Of Calcium Ion Import	0.0602351	0.206458	down	Trichlorfon	PDGFB
GO_BP_2023	GO:0050808	Synapse Organization	0.062412	0.208885	down	Trichlorfon	F2R;LRRC4C
GO_BP_2023	GO:2000629	Negative Regulation Of miRNA Metabolic Process	0.0631513	0.208885	down	Trichlorfon	PDGFB
GO_BP_2023	GO:0010883	Regulation Of Lipid Storage	0.0631513	0.208885	down	Trichlorfon	APOB
GO_BP_2023	GO:0001778	Plasma Membrane Repair	0.0631513	0.208885	down	Trichlorfon	SYT11
GO_BP_2023	GO:0030194	Positive Regulation Of Blood Coagulation	0.0631513	0.208885	down	Trichlorfon	F2R
GO_BP_2023	GO:0071248	Cellular Response To Metal Ion	0.0657832	0.209703	down	Trichlorfon	SYT11;SYT6
GO_BP_2023	GO:0038095	Fc-epsilon Receptor Signaling Pathway	0.0660586	0.209703	down	Trichlorfon	MAP2K4
GO_BP_2023	GO:0031954	Positive Regulation Of Protein Autophosphorylation	0.0660586	0.209703	down	Trichlorfon	PDGFB
GO_BP_2023	GO:0046463	Acylglycerol Biosynthetic Process	0.0660586	0.209703	down	Trichlorfon	GCK
GO_BP_2023	GO:0001890	Placenta Development	0.0660586	0.209703	down	Trichlorfon	PDGFB
GO_BP_2023	GO:0060155	Platelet Dense Granule Organization	0.0660586	0.209703	down	Trichlorfon	F2R
GO_BP_2023	GO:0045936	Negative Regulation Of Phosphate Metabolic Process	0.00184537	0.212598	up	Trichlorfon	CDA;BMP7
GO_BP_2023	GO:0009064	Glutamine Family Amino Acid Metabolic Process	0.00441521	0.212598	up	Trichlorfon	UCP2;NAGS
GO_BP_2023	GO:0048738	Cardiac Muscle Tissue Development	0.0120598	0.212598	up	Trichlorfon	TCAP;BMP7
GO_BP_2023	GO:0014897	Striated Muscle Hypertrophy	0.0158994	0.212598	up	Trichlorfon	TCAP
GO_BP_2023	GO:0070173	Regulation Of Enamel Mineralization	0.0158994	0.212598	up	Trichlorfon	ENAM
GO_BP_2023	GO:0140009	L-aspartate Import Across Plasma Membrane	0.0158994	0.212598	up	Trichlorfon	SLC1A4
GO_BP_2023	GO:0070778	L-aspartate Transmembrane Transport	0.0158994	0.212598	up	Trichlorfon	SLC1A4
GO_BP_2023	GO:0000050	Urea Cycle	0.0158994	0.212598	up	Trichlorfon	NAGS
GO_BP_2023	GO:0097272	Ammonium Homeostasis	0.0158994	0.212598	up	Trichlorfon	RHCG
GO_BP_2023	GO:0019438	Aromatic Compound Biosynthetic Process	0.0158994	0.212598	up	Trichlorfon	PSAT1
GO_BP_2023	GO:0003344	Pericardium Morphogenesis	0.0158994	0.212598	up	Trichlorfon	BMP7
GO_BP_2023	GO:0009155	Purine Deoxyribonucleotide Catabolic Process	0.0158994	0.212598	up	Trichlorfon	PNP
GO_BP_2023	GO:0046130	Purine Ribonucleoside Catabolic Process	0.0158994	0.212598	up	Trichlorfon	PNP
GO_BP_2023	GO:0036490	Regulation Of Translation In Response To Endoplasmic Reticulum Stress	0.0158994	0.212598	up	Trichlorfon	SESN2
GO_BP_2023	GO:0061469	Regulation Of Type B Pancreatic Cell Proliferation	0.0158994	0.212598	up	Trichlorfon	NR4A1
GO_BP_2023	GO:0016239	Positive Regulation Of Macroautophagy	0.0178912	0.212598	up	Trichlorfon	RALB;SESN2
GO_BP_2023	GO:0039529	RIG-I Signaling Pathway	0.0190493	0.212598	up	Trichlorfon	TRIM25
GO_BP_2023	GO:0090527	Actin Filament Reorganization	0.0190493	0.212598	up	Trichlorfon	MCU
GO_BP_2023	GO:0019885	Antigen Processing And Presentation Of Endogenous Peptide Antigen Via MHC Class I	0.0190493	0.212598	up	Trichlorfon	ERAP2
GO_BP_2023	GO:0035995	Detection Of Muscle Stretch	0.0190493	0.212598	up	Trichlorfon	TCAP
GO_BP_2023	GO:0048251	Elastic Fiber Assembly	0.0190493	0.212598	up	Trichlorfon	MFAP4
GO_BP_2023	GO:0032329	Serine Transport	0.0190493	0.212598	up	Trichlorfon	SLC1A4
GO_BP_2023	GO:0030240	Skeletal Muscle Thin Filament Assembly	0.0190493	0.212598	up	Trichlorfon	TCAP
GO_BP_2023	GO:0015866	ADP Transport	0.0221892	0.212598	up	Trichlorfon	SLC25A25
GO_BP_2023	GO:0000101	Sulfur Amino Acid Transport	0.0221892	0.212598	up	Trichlorfon	SLC1A4
GO_BP_2023	GO:0070127	tRNA Aminoacylation For Mitochondrial Protein Translation	0.0221892	0.212598	up	Trichlorfon	EARS2
GO_BP_2023	GO:0015808	L-alanine Transport	0.0221892	0.212598	up	Trichlorfon	SLC1A4
GO_BP_2023	GO:0070327	Thyroid Hormone Transport	0.0221892	0.212598	up	Trichlorfon	SERPINA7
GO_BP_2023	GO:0009650	UV Protection	0.0221892	0.212598	up	Trichlorfon	MFAP4
GO_BP_2023	GO:0010664	Negative Regulation Of Striated Muscle Cell Apoptotic Process	0.0221892	0.212598	up	Trichlorfon	BMP7
GO_BP_2023	GO:0015837	Amine Transport	0.0221892	0.212598	up	Trichlorfon	RHCG
GO_BP_2023	GO:0070172	Positive Regulation Of Tooth Mineralization	0.0221892	0.212598	up	Trichlorfon	ENAM
GO_BP_2023	GO:0003300	Cardiac Muscle Hypertrophy	0.0221892	0.212598	up	Trichlorfon	TCAP
GO_BP_2023	GO:0060039	Pericardium Development	0.0221892	0.212598	up	Trichlorfon	BMP7
GO_BP_2023	GO:0009169	Purine Ribonucleoside Monophosphate Catabolic Process	0.0221892	0.212598	up	Trichlorfon	PNP
GO_BP_2023	GO:0046637	Regulation Of Alpha-Beta T Cell Differentiation	0.0221892	0.212598	up	Trichlorfon	PNP
GO_BP_2023	GO:0030433	Ubiquitin-Dependent ERAD Pathway	0.0228986	0.212598	up	Trichlorfon	TRIM25;UBXN4
GO_BP_2023	GO:0071169	Establishment Of Protein Localization To Chromatin	0.0253193	0.212598	up	Trichlorfon	H1-5
GO_BP_2023	GO:0051561	Positive Regulation Of Mitochondrial Calcium Ion Concentration	0.0253193	0.212598	up	Trichlorfon	MCU
GO_BP_2023	GO:0045839	Negative Regulation Of Mitotic Nuclear Division	0.0253193	0.212598	up	Trichlorfon	BMP7
GO_BP_2023	GO:0007512	Adult Heart Development	0.0253193	0.212598	up	Trichlorfon	TCAP
GO_BP_2023	GO:0014866	Skeletal Myofibril Assembly	0.0253193	0.212598	up	Trichlorfon	TCAP
GO_BP_2023	GO:0035767	Endothelial Cell Chemotaxis	0.0253193	0.212598	up	Trichlorfon	NR4A1
GO_BP_2023	GO:0042325	Regulation Of Phosphorylation	0.0284121	0.212598	up	Trichlorfon	SESN2;BMP7
GO_BP_2023	GO:1900407	Regulation Of Cellular Response To Oxidative Stress	0.0284395	0.212598	up	Trichlorfon	BMP7
GO_BP_2023	GO:0046040	IMP Metabolic Process	0.0284395	0.212598	up	Trichlorfon	PNP
GO_BP_2023	GO:0010656	Negative Regulation Of Muscle Cell Apoptotic Process	0.0284395	0.212598	up	Trichlorfon	BMP7
GO_BP_2023	GO:0009914	Hormone Transport	0.0284395	0.212598	up	Trichlorfon	SERPINA7
GO_BP_2023	GO:0009116	Nucleoside Metabolic Process	0.0284395	0.212598	up	Trichlorfon	NME4
GO_BP_2023	GO:0036444	Calcium Import Into The Mitochondrion	0.0284395	0.212598	up	Trichlorfon	MCU
GO_BP_2023	GO:0002011	Morphogenesis Of An Epithelial Sheet	0.0284395	0.212598	up	Trichlorfon	BMP7
GO_BP_2023	GO:0045786	Negative Regulation Of Cell Cycle	0.0303569	0.212598	up	Trichlorfon	NR4A1;BMP7
GO_BP_2023	GO:0043401	Steroid Hormone Mediated Signaling Pathway	0.0315499	0.212598	up	Trichlorfon	BMP7
GO_BP_2023	GO:0006563	L-serine Metabolic Process	0.0315499	0.212598	up	Trichlorfon	PSAT1
GO_BP_2023	GO:0051784	Negative Regulation Of Nuclear Division	0.0315499	0.212598	up	Trichlorfon	BMP7
GO_BP_2023	GO:0072488	Ammonium Transmembrane Transport	0.0315499	0.212598	up	Trichlorfon	RHCG
GO_BP_2023	GO:0006525	Arginine Metabolic Process	0.0315499	0.212598	up	Trichlorfon	NAGS
GO_BP_2023	GO:0009074	Aromatic Amino Acid Family Catabolic Process	0.0315499	0.212598	up	Trichlorfon	HPD
GO_BP_2023	GO:0001823	Mesonephros Development	0.0315499	0.212598	up	Trichlorfon	BMP7
GO_BP_2023	GO:0071233	Cellular Response To Leucine	0.0315499	0.212598	up	Trichlorfon	SESN2
GO_BP_2023	GO:0002065	Columnar/Cuboidal Epithelial Cell Differentiation	0.0315499	0.212598	up	Trichlorfon	ENAM
GO_BP_2023	GO:0043201	Response To Leucine	0.0315499	0.212598	up	Trichlorfon	SESN2
GO_BP_2023	GO:1900006	Positive Regulation Of Dendrite Development	0.0315499	0.212598	up	Trichlorfon	BMP7
GO_BP_2023	GO:0009070	Serine Family Amino Acid Biosynthetic Process	0.0315499	0.212598	up	Trichlorfon	PSAT1
GO_BP_2023	GO:0031327	Negative Regulation Of Cellular Biosynthetic Process	0.0674914	0.212823	down	Trichlorfon	PDGFB;GCK
GO_BP_2023	GO:0036503	ERAD Pathway	0.0330298	0.213759	up	Trichlorfon	TRIM25;UBXN4
GO_BP_2023	GO:0009084	Glutamine Family Amino Acid Biosynthetic Process	0.0346505	0.213759	up	Trichlorfon	NAGS
GO_BP_2023	GO:0006570	Tyrosine Metabolic Process	0.0346505	0.213759	up	Trichlorfon	HPD
GO_BP_2023	GO:1901293	Nucleoside Phosphate Biosynthetic Process	0.0346505	0.213759	up	Trichlorfon	PNP
GO_BP_2023	GO:0071493	Cellular Response To UV-B	0.0346505	0.213759	up	Trichlorfon	MFAP4
GO_BP_2023	GO:0006206	Pyrimidine Nucleobase Metabolic Process	0.0346505	0.213759	up	Trichlorfon	CDA
GO_BP_2023	GO:0015740	C4-dicarboxylate Transport	0.0377413	0.214468	up	Trichlorfon	UCP2
GO_BP_2023	GO:0032328	Alanine Transport	0.0377413	0.214468	up	Trichlorfon	SLC1A4
GO_BP_2023	GO:0009117	Nucleotide Metabolic Process	0.0377413	0.214468	up	Trichlorfon	PNP
GO_BP_2023	GO:1990253	Cellular Response To Leucine Starvation	0.0377413	0.214468	up	Trichlorfon	SESN2
GO_BP_2023	GO:0015867	ATP Transport	0.0408224	0.214468	up	Trichlorfon	SLC25A25
GO_BP_2023	GO:0006541	Glutamine Metabolic Process	0.0408224	0.214468	up	Trichlorfon	UCP2
GO_BP_2023	GO:0000266	Mitochondrial Fission	0.0408224	0.214468	up	Trichlorfon	UCP2
GO_BP_2023	GO:0046638	Positive Regulation Of Alpha-Beta T Cell Differentiation	0.0408224	0.214468	up	Trichlorfon	PNP
GO_BP_2023	GO:0034116	Positive Regulation Of Heterotypic Cell-Cell Adhesion	0.0438937	0.214468	up	Trichlorfon	BMP7
GO_BP_2023	GO:0070199	Establishment Of Protein Localization To Chromosome	0.0438937	0.214468	up	Trichlorfon	H1-5
GO_BP_2023	GO:0014706	Striated Muscle Tissue Development	0.0438937	0.214468	up	Trichlorfon	BMP7
GO_BP_2023	GO:0015813	L-glutamate Transmembrane Transport	0.0438937	0.214468	up	Trichlorfon	SLC1A4
GO_BP_2023	GO:0055006	Cardiac Cell Development	0.0438937	0.214468	up	Trichlorfon	TCAP
GO_BP_2023	GO:0071360	Cellular Response To Exogenous dsRNA	0.0438937	0.214468	up	Trichlorfon	RALB
GO_BP_2023	GO:0006851	Mitochondrial Calcium Ion Transmembrane Transport	0.0438937	0.214468	up	Trichlorfon	MCU
GO_BP_2023	GO:0035994	Response To Muscle Stretch	0.0438937	0.214468	up	Trichlorfon	TCAP
GO_BP_2023	GO:0051938	L-glutamate Import	0.0469554	0.214468	up	Trichlorfon	SLC1A4
GO_BP_2023	GO:0055003	Cardiac Myofibril Assembly	0.0469554	0.214468	up	Trichlorfon	TCAP
GO_BP_2023	GO:0090382	Phagosome Maturation	0.0469554	0.214468	up	Trichlorfon	RAB43
GO_BP_2023	GO:0000380	Alternative mRNA Splicing, Via Spliceosome	0.0500074	0.214468	up	Trichlorfon	SCNM1
GO_BP_2023	GO:0060037	Pharyngeal System Development	0.0500074	0.214468	up	Trichlorfon	BMP7
GO_BP_2023	GO:0072164	Mesonephric Tubule Development	0.0500074	0.214468	up	Trichlorfon	BMP7
GO_BP_2023	GO:0010224	Response To UV-B	0.0500074	0.214468	up	Trichlorfon	MFAP4
GO_BP_2023	GO:2000786	Positive Regulation Of Autophagosome Assembly	0.0500074	0.214468	up	Trichlorfon	RALB
GO_BP_2023	GO:0090090	Negative Regulation Of Canonical Wnt Signaling Pathway	0.0516491	0.214468	up	Trichlorfon	IGFBP1;DKK2
GO_BP_2023	GO:0085029	Extracellular Matrix Assembly	0.0530498	0.214468	up	Trichlorfon	MFAP4
GO_BP_2023	GO:0070633	Transepithelial Transport	0.0530498	0.214468	up	Trichlorfon	RHCG
GO_BP_2023	GO:0002042	Cell Migration Involved In Sprouting Angiogenesis	0.0530498	0.214468	up	Trichlorfon	NR4A1
GO_BP_2023	GO:0060485	Mesenchyme Development	0.0530498	0.214468	up	Trichlorfon	BMP7
GO_BP_2023	GO:0071359	Cellular Response To dsRNA	0.0530498	0.214468	up	Trichlorfon	RALB
GO_BP_2023	GO:0072522	Purine-Containing Compound Biosynthetic Process	0.0530498	0.214468	up	Trichlorfon	PNP
GO_BP_2023	GO:0060391	Positive Regulation Of SMAD Protein Signal Transduction	0.0530498	0.214468	up	Trichlorfon	BMP7
GO_BP_2023	GO:0060415	Muscle Tissue Morphogenesis	0.0530498	0.214468	up	Trichlorfon	TCAP
GO_BP_2023	GO:0001932	Regulation Of Protein Phosphorylation	0.053098	0.214468	up	Trichlorfon	RALB;SESN2;BMP7
GO_BP_2023	GO:0001657	Ureteric Bud Development	0.0560826	0.214468	up	Trichlorfon	BMP7
GO_BP_2023	GO:0090023	Positive Regulation Of Neutrophil Chemotaxis	0.0560826	0.214468	up	Trichlorfon	MCU
GO_BP_2023	GO:0061384	Heart Trabecula Morphogenesis	0.0560826	0.214468	up	Trichlorfon	BMP7
GO_BP_2023	GO:0046456	Icosanoid Biosynthetic Process	0.0560826	0.214468	up	Trichlorfon	ALOX5AP
GO_BP_2023	GO:0002474	Antigen Processing And Presentation Of Peptide Antigen Via MHC Class I	0.0560826	0.214468	up	Trichlorfon	ERAP2
GO_BP_2023	GO:0050982	Detection Of Mechanical Stimulus	0.0560826	0.214468	up	Trichlorfon	TCAP
GO_BP_2023	GO:0090141	Positive Regulation Of Mitochondrial Fission	0.0591059	0.214468	up	Trichlorfon	MCU
GO_BP_2023	GO:0043567	Regulation Of Insulin-Like Growth Factor Receptor Signaling Pathway	0.0591059	0.214468	up	Trichlorfon	IGFBP1
GO_BP_2023	GO:0019370	Leukotriene Biosynthetic Process	0.0591059	0.214468	up	Trichlorfon	ALOX5AP
GO_BP_2023	GO:0009165	Nucleotide Biosynthetic Process	0.0591059	0.214468	up	Trichlorfon	PNP
GO_BP_2023	GO:0015868	Purine Ribonucleotide Transport	0.0591059	0.214468	up	Trichlorfon	SLC25A25
GO_BP_2023	GO:0046635	Positive Regulation Of Alpha-Beta T Cell Activation	0.0591059	0.214468	up	Trichlorfon	PNP
GO_BP_2023	GO:0003009	Skeletal Muscle Contraction	0.0591059	0.214468	up	Trichlorfon	TCAP
GO_BP_2023	GO:0045926	Negative Regulation Of Growth	0.0599324	0.214468	up	Trichlorfon	CDA;SESN2
GO_BP_2023	GO:0030308	Negative Regulation Of Cell Growth	0.0607846	0.214468	up	Trichlorfon	CDA;SESN2
GO_BP_2023	GO:0009267	Cellular Response To Starvation	0.061641	0.214468	up	Trichlorfon	RALB;SESN2
GO_BP_2023	GO:0006536	Glutamate Metabolic Process	0.0621196	0.214468	up	Trichlorfon	NAGS
GO_BP_2023	GO:0051503	Adenine Nucleotide Transport	0.0621196	0.214468	up	Trichlorfon	SLC25A25
GO_BP_2023	GO:0006873	Intracellular Monoatomic Ion Homeostasis	0.0621196	0.214468	up	Trichlorfon	RHCG
GO_BP_2023	GO:0006691	Leukotriene Metabolic Process	0.0621196	0.214468	up	Trichlorfon	ALOX5AP
GO_BP_2023	GO:0071774	Response To Fibroblast Growth Factor	0.0621196	0.214468	up	Trichlorfon	NR4A1
GO_BP_2023	GO:0071624	Positive Regulation Of Granulocyte Chemotaxis	0.0651238	0.214468	up	Trichlorfon	MCU
GO_BP_2023	GO:0002483	Antigen Processing And Presentation Of Endogenous Peptide Antigen	0.0651238	0.214468	up	Trichlorfon	ERAP2
GO_BP_2023	GO:0044090	Positive Regulation Of Vacuole Organization	0.0651238	0.214468	up	Trichlorfon	RALB
GO_BP_2023	GO:0030225	Macrophage Differentiation	0.0651238	0.214468	up	Trichlorfon	UCP2
GO_BP_2023	GO:0043171	Peptide Catabolic Process	0.0651238	0.214468	up	Trichlorfon	ERAP2
GO_BP_2023	GO:0051560	Mitochondrial Calcium Ion Homeostasis	0.0651238	0.214468	up	Trichlorfon	MCU
GO_BP_2023	GO:0052372	Modulation By Symbiont Of Entry Into Host	0.0651238	0.214468	up	Trichlorfon	TRIM25
GO_BP_2023	GO:0010592	Positive Regulation Of Lamellipodium Assembly	0.068957	0.216004	down	Trichlorfon	FSCN1
GO_BP_2023	GO:0043534	Blood Vessel Endothelial Cell Migration	0.0681186	0.216266	up	Trichlorfon	NR4A1
GO_BP_2023	GO:0048285	Organelle Fission	0.0681186	0.216266	up	Trichlorfon	UCP2
GO_BP_2023	GO:0045665	Negative Regulation Of Neuron Differentiation	0.0711039	0.216266	up	Trichlorfon	BMP7
GO_BP_2023	GO:1902624	Positive Regulation Of Neutrophil Migration	0.0711039	0.216266	up	Trichlorfon	MCU
GO_BP_2023	GO:0071772	Response To BMP	0.0711039	0.216266	up	Trichlorfon	BMP7
GO_BP_2023	GO:0002753	Cytosolic Pattern Recognition Receptor Signaling Pathway	0.0711039	0.216266	up	Trichlorfon	TRIM25
GO_BP_2023	GO:0030178	Negative Regulation Of Wnt Signaling Pathway	0.0740511	0.216266	up	Trichlorfon	IGFBP1;DKK2
GO_BP_2023	GO:0034114	Regulation Of Heterotypic Cell-Cell Adhesion	0.0740798	0.216266	up	Trichlorfon	BMP7
GO_BP_2023	GO:0010800	Positive Regulation Of Peptidyl-Threonine Phosphorylation	0.0740798	0.216266	up	Trichlorfon	BMP7
GO_BP_2023	GO:1901186	Positive Regulation Of ERBB Signaling Pathway	0.0740798	0.216266	up	Trichlorfon	RALB
GO_BP_2023	GO:1903900	Regulation Of Viral Life Cycle	0.0740798	0.216266	up	Trichlorfon	TRIM25
GO_BP_2023	GO:0006835	Dicarboxylic Acid Transport	0.0740798	0.216266	up	Trichlorfon	UCP2
GO_BP_2023	GO:0032743	Positive Regulation Of Interleukin-2 Production	0.0770463	0.216266	up	Trichlorfon	PNP
GO_BP_2023	GO:0010952	Positive Regulation Of Peptidase Activity	0.0770463	0.216266	up	Trichlorfon	CTSV
GO_BP_2023	GO:0090022	Regulation Of Neutrophil Chemotaxis	0.0770463	0.216266	up	Trichlorfon	MCU
GO_BP_2023	GO:0001656	Metanephros Development	0.0770463	0.216266	up	Trichlorfon	BMP7
GO_BP_2023	GO:0071331	Cellular Response To Hexose Stimulus	0.0770463	0.216266	up	Trichlorfon	UCP2
GO_BP_2023	GO:0006029	Proteoglycan Metabolic Process	0.0770463	0.216266	up	Trichlorfon	CANT1
GO_BP_2023	GO:0009154	Purine Ribonucleotide Catabolic Process	0.0770463	0.216266	up	Trichlorfon	PNP
GO_BP_2023	GO:0071383	Cellular Response To Steroid Hormone Stimulus	0.0770463	0.216266	up	Trichlorfon	BMP7
GO_BP_2023	GO:1904262	Negative Regulation Of TORC1 Signaling	0.0770463	0.216266	up	Trichlorfon	SESN2
GO_BP_2023	GO:0007015	Actin Filament Organization	0.0777337	0.216266	up	Trichlorfon	TCAP;MCU
GO_BP_2023	GO:0015807	L-amino Acid Transport	0.0800034	0.216266	up	Trichlorfon	SLC1A4
GO_BP_2023	GO:0019886	Antigen Processing And Presentation Of Exogenous Peptide Antigen Via MHC Class II	0.0800034	0.216266	up	Trichlorfon	CTSV
GO_BP_2023	GO:0055013	Cardiac Muscle Cell Development	0.0800034	0.216266	up	Trichlorfon	TCAP
GO_BP_2023	GO:0034394	Protein Localization To Cell Surface	0.0800034	0.216266	up	Trichlorfon	UNC50
GO_BP_2023	GO:0035249	Synaptic Transmission, Glutamatergic	0.0829512	0.216266	up	Trichlorfon	SLC1A4
GO_BP_2023	GO:0089718	Amino Acid Import Across Plasma Membrane	0.0829512	0.216266	up	Trichlorfon	SLC1A4
GO_BP_2023	GO:0090140	Regulation Of Mitochondrial Fission	0.0829512	0.216266	up	Trichlorfon	MCU
GO_BP_2023	GO:0052547	Regulation Of Peptidase Activity	0.0829512	0.216266	up	Trichlorfon	CTSV
GO_BP_2023	GO:0055007	Cardiac Muscle Cell Differentiation	0.0829512	0.216266	up	Trichlorfon	TCAP
GO_BP_2023	GO:0071229	Cellular Response To Acid Chemical	0.0829512	0.216266	up	Trichlorfon	SESN2
GO_BP_2023	GO:1904263	Positive Regulation Of TORC1 Signaling	0.0829512	0.216266	up	Trichlorfon	SESN2
GO_BP_2023	GO:0060390	Regulation Of SMAD Protein Signal Transduction	0.0829512	0.216266	up	Trichlorfon	BMP7
GO_BP_2023	GO:1901223	Negative Regulation Of NIK/NF-kappaB Signaling	0.0829512	0.216266	up	Trichlorfon	BMP7
GO_BP_2023	GO:0007528	Neuromuscular Junction Development	0.0718465	0.218479	down	Trichlorfon	F2R
GO_BP_2023	GO:0006826	Iron Ion Transport	0.0718465	0.218479	down	Trichlorfon	DNM2
GO_BP_2023	GO:0015031	Protein Transport	0.0731749	0.218479	down	Trichlorfon	RAB26;APOB;DNM2
GO_BP_2023	GO:0015918	Sterol Transport	0.0747273	0.218479	down	Trichlorfon	APOB
GO_BP_2023	GO:0005979	Regulation Of Glycogen Biosynthetic Process	0.0747273	0.218479	down	Trichlorfon	GCK
GO_BP_2023	GO:0032148	Activation Of Protein Kinase B Activity	0.0747273	0.218479	down	Trichlorfon	PDGFB
GO_BP_2023	GO:0010529	Negative Regulation Of Transposition	0.0747273	0.218479	down	Trichlorfon	MYBL1
GO_BP_2023	GO:0033363	Secretory Granule Organization	0.0747273	0.218479	down	Trichlorfon	F2R
GO_BP_2023	GO:0008361	Regulation Of Cell Size	0.0747273	0.218479	down	Trichlorfon	RAP1GAP2
GO_BP_2023	GO:0035088	Establishment Or Maintenance Of Apical/Basal Cell Polarity	0.0775992	0.218479	down	Trichlorfon	FSCN1
GO_BP_2023	GO:0038093	Fc Receptor Signaling Pathway	0.0775992	0.218479	down	Trichlorfon	MAP2K4
GO_BP_2023	GO:0051785	Positive Regulation Of Nuclear Division	0.0775992	0.218479	down	Trichlorfon	PDGFB
GO_BP_2023	GO:0043552	Positive Regulation Of Phosphatidylinositol 3-Kinase Activity	0.0775992	0.218479	down	Trichlorfon	PDGFB
GO_BP_2023	GO:0019886	Antigen Processing And Presentation Of Exogenous Peptide Antigen Via MHC Class II	0.0775992	0.218479	down	Trichlorfon	DNM2
GO_BP_2023	GO:0090174	Organelle Membrane Fusion	0.0775992	0.218479	down	Trichlorfon	SYT11
GO_BP_2023	GO:0007127	Meiosis I	0.0775992	0.218479	down	Trichlorfon	MYBL1
GO_BP_2023	GO:0019229	Regulation Of Vasoconstriction	0.0775992	0.218479	down	Trichlorfon	F2R
GO_BP_2023	GO:0001701	In Utero Embryonic Development	0.0804624	0.221398	down	Trichlorfon	PDGFB
GO_BP_2023	GO:0031110	Regulation Of Microtubule Polymerization Or Depolymerization	0.0804624	0.221398	down	Trichlorfon	SKA1
GO_BP_2023	GO:0051491	Positive Regulation Of Filopodium Assembly	0.0804624	0.221398	down	Trichlorfon	FSCN1
GO_BP_2023	GO:0050920	Regulation Of Chemotaxis	0.0833168	0.221398	down	Trichlorfon	PDGFB
GO_BP_2023	GO:0043001	Golgi To Plasma Membrane Protein Transport	0.0833168	0.221398	down	Trichlorfon	RAB26
GO_BP_2023	GO:0002495	Antigen Processing And Presentation Of Peptide Antigen Via MHC Class II	0.0833168	0.221398	down	Trichlorfon	DNM2
GO_BP_2023	GO:0043269	Regulation Of Monoatomic Ion Transport	0.0833168	0.221398	down	Trichlorfon	KCNJ1
GO_BP_2023	GO:0010543	Regulation Of Platelet Activation	0.0833168	0.221398	down	Trichlorfon	PDGFB
GO_BP_2023	GO:0016101	Diterpenoid Metabolic Process	0.0833168	0.221398	down	Trichlorfon	PLB1
GO_BP_2023	GO:0048146	Positive Regulation Of Fibroblast Proliferation	0.0833168	0.221398	down	Trichlorfon	PDGFB
GO_BP_2023	GO:0002495	Antigen Processing And Presentation Of Peptide Antigen Via MHC Class II	0.0858897	0.222602	up	Trichlorfon	CTSV
GO_BP_2023	GO:0048638	Regulation Of Developmental Growth	0.0861625	0.222704	down	Trichlorfon	DNM2
GO_BP_2023	GO:0007254	JNK Cascade	0.0861625	0.222704	down	Trichlorfon	MAP2K4
GO_BP_2023	GO:0034765	Regulation Of Monoatomic Ion Transmembrane Transport	0.0861625	0.222704	down	Trichlorfon	KCNJ1
GO_BP_2023	GO:1901137	Carbohydrate Derivative Biosynthetic Process	0.0861625	0.222704	down	Trichlorfon	GCK
GO_BP_2023	GO:0030193	Regulation Of Blood Coagulation	0.0861625	0.222704	down	Trichlorfon	F2R
GO_BP_2023	GO:0071363	Cellular Response To Growth Factor Stimulus	0.0881489	0.223579	up	Trichlorfon	NR4A1;BMP7
GO_BP_2023	GO:0006096	Glycolytic Process	0.088819	0.223579	up	Trichlorfon	UCP2
GO_BP_2023	GO:1901606	Alpha-Amino Acid Catabolic Process	0.088819	0.223579	up	Trichlorfon	HPD
GO_BP_2023	GO:0072337	Modified Amino Acid Transport	0.088819	0.223579	up	Trichlorfon	SLC1A4
GO_BP_2023	GO:0045214	Sarcomere Organization	0.088819	0.223579	up	Trichlorfon	TCAP
GO_BP_2023	GO:0090218	Positive Regulation Of Lipid Kinase Activity	0.0889995	0.223889	down	Trichlorfon	PDGFB
GO_BP_2023	GO:0040017	Positive Regulation Of Locomotion	0.0889995	0.223889	down	Trichlorfon	PDGFB
GO_BP_2023	GO:0010743	Regulation Of Macrophage Derived Foam Cell Differentiation	0.0889995	0.223889	down	Trichlorfon	APOB
GO_BP_2023	GO:0030195	Negative Regulation Of Blood Coagulation	0.0889995	0.223889	down	Trichlorfon	PDGFB
GO_BP_2023	GO:0045912	Negative Regulation Of Carbohydrate Metabolic Process	0.0889995	0.223889	down	Trichlorfon	GCK
GO_BP_2023	GO:1902745	Positive Regulation Of Lamellipodium Organization	0.0918278	0.223889	down	Trichlorfon	FSCN1
GO_BP_2023	GO:0006111	Regulation Of Gluconeogenesis	0.0918278	0.223889	down	Trichlorfon	GCK
GO_BP_2023	GO:0002478	Antigen Processing And Presentation Of Exogenous Peptide Antigen	0.0918278	0.223889	down	Trichlorfon	DNM2
GO_BP_2023	GO:0140238	Presynaptic Endocytosis	0.0918278	0.223889	down	Trichlorfon	DNM2
GO_BP_2023	GO:0031952	Regulation Of Protein Autophosphorylation	0.0918278	0.223889	down	Trichlorfon	PDGFB
GO_BP_2023	GO:0035025	Positive Regulation Of Rho Protein Signal Transduction	0.0918278	0.223889	down	Trichlorfon	F2R
GO_BP_2023	GO:1903508	Positive Regulation Of Nucleic Acid-Templated Transcription	0.0941503	0.225671	down	Trichlorfon	F2R;PDGFB;MYBL1;DNM2
GO_BP_2023	GO:0034762	Regulation Of Transmembrane Transport	0.0946475	0.225671	down	Trichlorfon	KCNJ1
GO_BP_2023	GO:0030261	Chromosome Condensation	0.0946475	0.225671	down	Trichlorfon	H1-6
GO_BP_2023	GO:0045806	Negative Regulation Of Endocytosis	0.0974586	0.225671	down	Trichlorfon	SYT11
GO_BP_2023	GO:0051173	Positive Regulation Of Nitrogen Compound Metabolic Process	0.0974586	0.225671	down	Trichlorfon	PDGFB
GO_BP_2023	GO:0051017	Actin Filament Bundle Assembly	0.0974586	0.225671	down	Trichlorfon	FSCN1
GO_BP_2023	GO:0061572	Actin Filament Bundle Organization	0.0974586	0.225671	down	Trichlorfon	FSCN1
GO_BP_2023	GO:0010591	Regulation Of Lamellipodium Assembly	0.0974586	0.225671	down	Trichlorfon	FSCN1
GO_BP_2023	GO:0062014	Negative Regulation Of Small Molecule Metabolic Process	0.0974586	0.225671	down	Trichlorfon	GCK
GO_BP_2023	GO:0051281	Positive Regulation Of Release Of Sequestered Calcium Ion Into Cytosol	0.0974586	0.225671	down	Trichlorfon	F2R
GO_BP_2023	GO:0032715	Negative Regulation Of Interleukin-6 Production	0.100261	0.225671	down	Trichlorfon	SYT11
GO_BP_2023	GO:0043551	Regulation Of Phosphatidylinositol 3-Kinase Activity	0.100261	0.225671	down	Trichlorfon	PDGFB
GO_BP_2023	GO:0090407	Organophosphate Biosynthetic Process	0.100261	0.225671	down	Trichlorfon	GCK
GO_BP_2023	GO:2000278	Regulation Of DNA Biosynthetic Process	0.100261	0.225671	down	Trichlorfon	PDGFB
GO_BP_2023	GO:0045913	Positive Regulation Of Carbohydrate Metabolic Process	0.100261	0.225671	down	Trichlorfon	PDGFB
GO_BP_2023	GO:0010975	Regulation Of Neuron Projection Development	0.101511	0.225671	down	Trichlorfon	RTN4RL2;LRRC4C
GO_BP_2023	GO:0031328	Positive Regulation Of Cellular Biosynthetic Process	0.101511	0.225671	down	Trichlorfon	PDGFB;GCK
GO_BP_2023	GO:0045840	Positive Regulation Of Mitotic Nuclear Division	0.103055	0.225671	down	Trichlorfon	PDGFB
GO_BP_2023	GO:0007215	Glutamate Receptor Signaling Pathway	0.103055	0.225671	down	Trichlorfon	GRM1
GO_BP_2023	GO:0001508	Action Potential	0.103055	0.225671	down	Trichlorfon	KCNH7
GO_BP_2023	GO:0019755	One-Carbon Compound Transport	0.103055	0.225671	down	Trichlorfon	HBD
GO_BP_2023	GO:0030516	Regulation Of Axon Extension	0.103055	0.225671	down	Trichlorfon	DNM2
GO_BP_2023	GO:0051283	Negative Regulation Of Sequestering Of Calcium Ion	0.10584	0.228596	down	Trichlorfon	F2R
GO_BP_2023	GO:0036297	Interstrand Cross-Link Repair	0.10584	0.228596	down	Trichlorfon	FSCN1
GO_BP_2023	GO:0099177	Regulation Of Trans-Synaptic Signaling	0.10584	0.228596	down	Trichlorfon	LRRC4C
GO_BP_2023	GO:0070374	Positive Regulation Of ERK1 And ERK2 Cascade	0.106418	0.228798	down	Trichlorfon	F2R;PDGFB
GO_BP_2023	GO:0046427	Positive Regulation Of Receptor Signaling Pathway Via JAK-STAT	0.108617	0.229429	down	Trichlorfon	F2R
GO_BP_2023	GO:1904894	Positive Regulation Of Receptor Signaling Pathway Via STAT	0.108617	0.229429	down	Trichlorfon	F2R
GO_BP_2023	GO:1904705	Regulation Of Vascular Associated Smooth Muscle Cell Proliferation	0.108617	0.229429	down	Trichlorfon	PDGFB
GO_BP_2023	GO:0061951	Establishment Of Protein Localization To Plasma Membrane	0.111386	0.229429	down	Trichlorfon	RAB26
GO_BP_2023	GO:0000086	G2/M Transition Of Mitotic Cell Cycle	0.111386	0.229429	down	Trichlorfon	DNM2
GO_BP_2023	GO:0061098	Positive Regulation Of Protein Tyrosine Kinase Activity	0.111386	0.229429	down	Trichlorfon	PDGFB
GO_BP_2023	GO:0046928	Regulation Of Neurotransmitter Secretion	0.111386	0.229429	down	Trichlorfon	SYT11
GO_BP_2023	GO:0050709	Negative Regulation Of Protein Secretion	0.114146	0.229429	down	Trichlorfon	F2R
GO_BP_2023	GO:0051051	Negative Regulation Of Transport	0.114146	0.229429	down	Trichlorfon	SYT11
GO_BP_2023	GO:0061097	Regulation Of Protein Tyrosine Kinase Activity	0.114146	0.229429	down	Trichlorfon	PDGFB
GO_BP_2023	GO:0051209	Release Of Sequestered Calcium Ion Into Cytosol	0.114146	0.229429	down	Trichlorfon	F2R
GO_BP_2023	GO:0032024	Positive Regulation Of Insulin Secretion	0.116897	0.229429	down	Trichlorfon	GCK
GO_BP_2023	GO:0048488	Synaptic Vesicle Endocytosis	0.116897	0.229429	down	Trichlorfon	DNM2
GO_BP_2023	GO:0043270	Positive Regulation Of Monoatomic Ion Transport	0.116897	0.229429	down	Trichlorfon	F2R
GO_BP_2023	GO:0006110	Regulation Of Glycolytic Process	0.116897	0.229429	down	Trichlorfon	GCK
GO_BP_2023	GO:1903531	Negative Regulation Of Secretion By Cell	0.116897	0.229429	down	Trichlorfon	SYT11
GO_BP_2023	GO:0070507	Regulation Of Microtubule Cytoskeleton Organization	0.116897	0.229429	down	Trichlorfon	SKA1
GO_BP_2023	GO:0090303	Positive Regulation Of Wound Healing	0.116897	0.229429	down	Trichlorfon	F2R
GO_BP_2023	GO:0044839	Cell Cycle G2/M Phase Transition	0.116897	0.229429	down	Trichlorfon	DNM2
GO_BP_2023	GO:0062012	Regulation Of Small Molecule Metabolic Process	0.116897	0.229429	down	Trichlorfon	GCK
GO_BP_2023	GO:0001523	Retinoid Metabolic Process	0.116897	0.229429	down	Trichlorfon	PLB1
GO_BP_2023	GO:0043200	Response To Amino Acid	0.091739	0.22961	up	Trichlorfon	SESN2
GO_BP_2023	GO:0016079	Synaptic Vesicle Exocytosis	0.11964	0.230611	down	Trichlorfon	SYT11
GO_BP_2023	GO:0006639	Acylglycerol Metabolic Process	0.11964	0.230611	down	Trichlorfon	GCK
GO_BP_2023	GO:0045910	Negative Regulation Of DNA Recombination	0.11964	0.230611	down	Trichlorfon	H1-6
GO_BP_2023	GO:0034248	Regulation Of Amide Metabolic Process	0.11964	0.230611	down	Trichlorfon	ELP5
GO_BP_2023	GO:0051403	Stress-Activated MAPK Cascade	0.122375	0.230611	down	Trichlorfon	MAP2K4
GO_BP_2023	GO:1990573	Potassium Ion Import Across Plasma Membrane	0.122375	0.230611	down	Trichlorfon	KCNJ1
GO_BP_2023	GO:0006812	Monoatomic Cation Transport	0.122375	0.230611	down	Trichlorfon	CNGA3
GO_BP_2023	GO:0002548	Monocyte Chemotaxis	0.122375	0.230611	down	Trichlorfon	PDGFB
GO_BP_2023	GO:1904427	Positive Regulation Of Calcium Ion Transmembrane Transport	0.122375	0.230611	down	Trichlorfon	F2R
GO_BP_2023	GO:0050770	Regulation Of Axonogenesis	0.122375	0.230611	down	Trichlorfon	LRRC4C
GO_BP_2023	GO:1902895	Positive Regulation Of miRNA Transcription	0.125101	0.231144	down	Trichlorfon	PDGFB
GO_BP_2023	GO:0051489	Regulation Of Filopodium Assembly	0.125101	0.231144	down	Trichlorfon	FSCN1
GO_BP_2023	GO:0001678	Intracellular Glucose Homeostasis	0.125101	0.231144	down	Trichlorfon	GCK
GO_BP_2023	GO:0007612	Learning	0.125101	0.231144	down	Trichlorfon	SYT11
GO_BP_2023	GO:0032535	Regulation Of Cellular Component Size	0.125101	0.231144	down	Trichlorfon	RAP1GAP2
GO_BP_2023	GO:0048523	Negative Regulation Of Cellular Process	0.0929787	0.23139	up	Trichlorfon	CDA;NR4A1;SESN2;BMP7
GO_BP_2023	GO:0002478	Antigen Processing And Presentation Of Exogenous Peptide Antigen	0.0946498	0.231601	up	Trichlorfon	CTSV
GO_BP_2023	GO:0055008	Cardiac Muscle Tissue Morphogenesis	0.0946498	0.231601	up	Trichlorfon	TCAP
GO_BP_2023	GO:0071168	Protein Localization To Chromatin	0.0946498	0.231601	up	Trichlorfon	H1-5
GO_BP_2023	GO:0036465	Synaptic Vesicle Recycling	0.127819	0.231642	down	Trichlorfon	DNM2
GO_BP_2023	GO:0000018	Regulation Of DNA Recombination	0.127819	0.231642	down	Trichlorfon	H1-6
GO_BP_2023	GO:0009891	Positive Regulation Of Biosynthetic Process	0.127819	0.231642	down	Trichlorfon	F2R
GO_BP_2023	GO:0050921	Positive Regulation Of Chemotaxis	0.127819	0.231642	down	Trichlorfon	PDGFB
GO_BP_2023	GO:0010810	Regulation Of Cell-Substrate Adhesion	0.127819	0.231642	down	Trichlorfon	PDGFB
GO_BP_2023	GO:0071705	Nitrogen Compound Transport	0.0959712	0.233484	up	Trichlorfon	SLC1A4;RHCG
GO_BP_2023	GO:0030166	Proteoglycan Biosynthetic Process	0.0975514	0.233484	up	Trichlorfon	CANT1
GO_BP_2023	GO:0055001	Muscle Cell Development	0.0975514	0.233484	up	Trichlorfon	TCAP
GO_BP_2023	GO:0030261	Chromosome Condensation	0.0975514	0.233484	up	Trichlorfon	H1-5
GO_BP_2023	GO:0062014	Negative Regulation Of Small Molecule Metabolic Process	0.100444	0.234013	up	Trichlorfon	CDA
GO_BP_2023	GO:0006891	intra-Golgi Vesicle-Mediated Transport	0.100444	0.234013	up	Trichlorfon	RAB43
GO_BP_2023	GO:0060048	Cardiac Muscle Contraction	0.100444	0.234013	up	Trichlorfon	TCAP
GO_BP_2023	GO:0072331	Signal Transduction By P53 Class Mediator	0.100444	0.234013	up	Trichlorfon	SESN2
GO_BP_2023	GO:0045742	Positive Regulation Of Epidermal Growth Factor Receptor Signaling Pathway	0.100444	0.234013	up	Trichlorfon	RALB
GO_BP_2023	GO:0045930	Negative Regulation Of Mitotic Cell Cycle	0.103327	0.234494	up	Trichlorfon	BMP7
GO_BP_2023	GO:0071333	Cellular Response To Glucose Stimulus	0.103327	0.234494	up	Trichlorfon	UCP2
GO_BP_2023	GO:0035924	Cellular Response To Vascular Endothelial Growth Factor Stimulus	0.103327	0.234494	up	Trichlorfon	NR4A1
GO_BP_2023	GO:0043627	Response To Estrogen	0.103327	0.234494	up	Trichlorfon	TRIM25
GO_BP_2023	GO:0010948	Negative Regulation Of Cell Cycle Process	0.103327	0.234494	up	Trichlorfon	BMP7
GO_BP_2023	GO:0031323	Regulation Of Cellular Metabolic Process	0.130529	0.234754	down	Trichlorfon	GCK
GO_BP_2023	GO:0051276	Chromosome Organization	0.130529	0.234754	down	Trichlorfon	H1-6
GO_BP_2023	GO:0007507	Heart Development	0.103985	0.234771	up	Trichlorfon	TCAP;BMP7
GO_BP_2023	GO:0006418	tRNA Aminoacylation For Protein Translation	0.106201	0.23493	up	Trichlorfon	EARS2
GO_BP_2023	GO:0015804	Neutral Amino Acid Transport	0.106201	0.23493	up	Trichlorfon	SLC1A4
GO_BP_2023	GO:0071230	Cellular Response To Amino Acid Stimulus	0.106201	0.23493	up	Trichlorfon	SESN2
GO_BP_2023	GO:0043330	Response To Exogenous dsRNA	0.106201	0.23493	up	Trichlorfon	RALB
GO_BP_2023	GO:1901701	Cellular Response To Oxygen-Containing Compound	0.131466	0.235142	down	Trichlorfon	SYT11;PDGFB;SYT6
GO_BP_2023	GO:0043408	Regulation Of MAPK Cascade	0.131843	0.235142	down	Trichlorfon	F2R;PDGFB
GO_BP_2023	GO:0048145	Regulation Of Fibroblast Proliferation	0.133231	0.235142	down	Trichlorfon	PDGFB
GO_BP_2023	GO:0090277	Positive Regulation Of Peptide Hormone Secretion	0.133231	0.235142	down	Trichlorfon	GCK
GO_BP_2023	GO:0043536	Positive Regulation Of Blood Vessel Endothelial Cell Migration	0.133231	0.235142	down	Trichlorfon	PDGFB
GO_BP_2023	GO:0006893	Golgi To Plasma Membrane Transport	0.135924	0.235502	down	Trichlorfon	RAB26
GO_BP_2023	GO:0032720	Negative Regulation Of Tumor Necrosis Factor Production	0.135924	0.235502	down	Trichlorfon	SYT11
GO_BP_2023	GO:0048661	Positive Regulation Of Smooth Muscle Cell Proliferation	0.135924	0.235502	down	Trichlorfon	PDGFB
GO_BP_2023	GO:0061041	Regulation Of Wound Healing	0.135924	0.235502	down	Trichlorfon	F2R
GO_BP_2023	GO:1902652	Secondary Alcohol Metabolic Process	0.135924	0.235502	down	Trichlorfon	APOB
GO_BP_2023	GO:0043123	Positive Regulation Of I-kappaB kinase/NF-kappaB Signaling	0.108059	0.237667	up	Trichlorfon	CANT1;TRIM25
GO_BP_2023	GO:0030330	DNA Damage Response, Signal Transduction By P53 Class Mediator	0.109067	0.237667	up	Trichlorfon	SESN2
GO_BP_2023	GO:0010799	Regulation Of Peptidyl-Threonine Phosphorylation	0.109067	0.237667	up	Trichlorfon	BMP7
GO_BP_2023	GO:2000379	Positive Regulation Of Reactive Oxygen Species Metabolic Process	0.138609	0.238407	down	Trichlorfon	PDGFB
GO_BP_2023	GO:0071260	Cellular Response To Mechanical Stimulus	0.138609	0.238407	down	Trichlorfon	MAP2K4
GO_BP_2023	GO:2000630	Positive Regulation Of miRNA Metabolic Process	0.141285	0.239754	down	Trichlorfon	PDGFB
GO_BP_2023	GO:1903556	Negative Regulation Of Tumor Necrosis Factor Superfamily Cytokine Production	0.141285	0.239754	down	Trichlorfon	SYT11
GO_BP_2023	GO:0051053	Negative Regulation Of DNA Metabolic Process	0.141285	0.239754	down	Trichlorfon	H1-6
GO_BP_2023	GO:0043087	Regulation Of GTPase Activity	0.142377	0.239754	down	Trichlorfon	ARHGAP9;F2R
GO_BP_2023	GO:0008033	tRNA Processing	0.143954	0.239754	down	Trichlorfon	ELP5
GO_BP_2023	GO:0060326	Cell Chemotaxis	0.143954	0.239754	down	Trichlorfon	PDGFB
GO_BP_2023	GO:0120039	Plasma Membrane Bounded Cell Projection Morphogenesis	0.143954	0.239754	down	Trichlorfon	DNM2
GO_BP_2023	GO:0010942	Positive Regulation Of Cell Death	0.143954	0.239754	down	Trichlorfon	HBD
GO_BP_2023	GO:0031345	Negative Regulation Of Cell Projection Organization	0.143954	0.239754	down	Trichlorfon	RTN4RL2
GO_BP_2023	GO:0009451	RNA Modification	0.146614	0.23996	down	Trichlorfon	ELP5
GO_BP_2023	GO:0051279	Regulation Of Release Of Sequestered Calcium Ion Into Cytosol	0.146614	0.23996	down	Trichlorfon	F2R
GO_BP_2023	GO:0031623	Receptor Internalization	0.146614	0.23996	down	Trichlorfon	DNM2
GO_BP_2023	GO:0046579	Positive Regulation Of Ras Protein Signal Transduction	0.146614	0.23996	down	Trichlorfon	F2R
GO_BP_2023	GO:0030301	Cholesterol Transport	0.146614	0.23996	down	Trichlorfon	APOB
GO_BP_2023	GO:0090276	Regulation Of Peptide Hormone Secretion	0.149267	0.243459	down	Trichlorfon	GCK
GO_BP_2023	GO:0030334	Regulation Of Cell Migration	0.151504	0.245235	down	Trichlorfon	F2R;PDGFB;ELP5
GO_BP_2023	GO:0010556	Regulation Of Macromolecule Biosynthetic Process	0.151911	0.245235	down	Trichlorfon	ELP5
GO_BP_2023	GO:0046425	Regulation Of Receptor Signaling Pathway Via JAK-STAT	0.151911	0.245235	down	Trichlorfon	F2R
GO_BP_2023	GO:0017157	Regulation Of Exocytosis	0.154547	0.245304	down	Trichlorfon	RAB26
GO_BP_2023	GO:0010977	Negative Regulation Of Neuron Projection Development	0.154547	0.245304	down	Trichlorfon	RTN4RL2
GO_BP_2023	GO:0018212	Peptidyl-Tyrosine Modification	0.154547	0.245304	down	Trichlorfon	PDGFB
GO_BP_2023	GO:0048660	Regulation Of Smooth Muscle Cell Proliferation	0.154547	0.245304	down	Trichlorfon	PDGFB
GO_BP_2023	GO:0043535	Regulation Of Blood Vessel Endothelial Cell Migration	0.154547	0.245304	down	Trichlorfon	PDGFB
GO_BP_2023	GO:0046470	Phosphatidylcholine Metabolic Process	0.157175	0.247812	down	Trichlorfon	PLB1
GO_BP_2023	GO:0051966	Regulation Of Synaptic Transmission, Glutamatergic	0.157175	0.247812	down	Trichlorfon	GRM1
GO_BP_2023	GO:0007088	Regulation Of Mitotic Nuclear Division	0.159795	0.247813	down	Trichlorfon	PDGFB
GO_BP_2023	GO:0006892	post-Golgi Vesicle-Mediated Transport	0.159795	0.247813	down	Trichlorfon	DNM2
GO_BP_2023	GO:0006289	Nucleotide-Excision Repair	0.159795	0.247813	down	Trichlorfon	FSCN1
GO_BP_2023	GO:2000377	Regulation Of Reactive Oxygen Species Metabolic Process	0.159795	0.247813	down	Trichlorfon	PDGFB
GO_BP_2023	GO:0031325	Positive Regulation Of Cellular Metabolic Process	0.159795	0.247813	down	Trichlorfon	PDGFB
GO_BP_2023	GO:0051241	Negative Regulation Of Multicellular Organismal Process	0.160674	0.248362	down	Trichlorfon	SYT11;F2R
GO_BP_2023	GO:0030501	Positive Regulation Of Bone Mineralization	0.11477	0.248857	up	Trichlorfon	BMP7
GO_BP_2023	GO:0010608	Post-Transcriptional Regulation Of Gene Expression	0.162407	0.24941	down	Trichlorfon	ELP5
GO_BP_2023	GO:0051924	Regulation Of Calcium Ion Transport	0.162407	0.24941	down	Trichlorfon	F2R
GO_BP_2023	GO:0043547	Positive Regulation Of GTPase Activity	0.163948	0.250963	down	Trichlorfon	RAP1GAP2;F2R
GO_BP_2023	GO:0050764	Regulation Of Phagocytosis	0.165011	0.250965	down	Trichlorfon	SYT11
GO_BP_2023	GO:0007613	Memory	0.165011	0.250965	down	Trichlorfon	SYT11
GO_BP_2023	GO:0006006	Glucose Metabolic Process	0.167607	0.252478	down	Trichlorfon	GCK
GO_BP_2023	GO:1902893	Regulation Of miRNA Transcription	0.167607	0.252478	down	Trichlorfon	PDGFB
GO_BP_2023	GO:0010941	Regulation Of Cell Death	0.167607	0.252478	down	Trichlorfon	HBD
GO_BP_2023	GO:0032024	Positive Regulation Of Insulin Secretion	0.120437	0.254654	up	Trichlorfon	MCU
GO_BP_2023	GO:1902475	L-alpha-amino Acid Transmembrane Transport	0.120437	0.254654	up	Trichlorfon	SLC1A4
GO_BP_2023	GO:2000785	Regulation Of Autophagosome Assembly	0.120437	0.254654	up	Trichlorfon	RALB
GO_BP_2023	GO:0043542	Endothelial Cell Migration	0.120437	0.254654	up	Trichlorfon	NR4A1
GO_BP_2023	GO:0050773	Regulation Of Dendrite Development	0.123257	0.254654	up	Trichlorfon	BMP7
GO_BP_2023	GO:0060047	Heart Contraction	0.123257	0.254654	up	Trichlorfon	TCAP
GO_BP_2023	GO:0045778	Positive Regulation Of Ossification	0.123257	0.254654	up	Trichlorfon	BMP7
GO_BP_2023	GO:0016052	Carbohydrate Catabolic Process	0.123257	0.254654	up	Trichlorfon	UCP2
GO_BP_2023	GO:1990928	Response To Amino Acid Starvation	0.123257	0.254654	up	Trichlorfon	SESN2
GO_BP_2023	GO:0045910	Negative Regulation Of DNA Recombination	0.123257	0.254654	up	Trichlorfon	H1-5
GO_BP_2023	GO:0016125	Sterol Metabolic Process	0.170195	0.255562	down	Trichlorfon	APOB
GO_BP_2023	GO:1901617	Organic Hydroxy Compound Biosynthetic Process	0.126069	0.256828	up	Trichlorfon	PSAT1
GO_BP_2023	GO:0034198	Cellular Response To Amino Acid Starvation	0.126069	0.256828	up	Trichlorfon	SESN2
GO_BP_2023	GO:0042149	Cellular Response To Glucose Starvation	0.126069	0.256828	up	Trichlorfon	SESN2
GO_BP_2023	GO:0001678	Intracellular Glucose Homeostasis	0.128871	0.257634	up	Trichlorfon	UCP2
GO_BP_2023	GO:0070169	Positive Regulation Of Biomineral Tissue Development	0.128871	0.257634	up	Trichlorfon	BMP7
GO_BP_2023	GO:0022617	Extracellular Matrix Disassembly	0.131665	0.257634	up	Trichlorfon	CTSV
GO_BP_2023	GO:0045669	Positive Regulation Of Osteoblast Differentiation	0.131665	0.257634	up	Trichlorfon	BMP7
GO_BP_2023	GO:0046596	Regulation Of Viral Entry Into Host Cell	0.131665	0.257634	up	Trichlorfon	TRIM25
GO_BP_2023	GO:0000018	Regulation Of DNA Recombination	0.131665	0.257634	up	Trichlorfon	H1-5
GO_BP_2023	GO:0031399	Regulation Of Protein Modification Process	0.13445	0.257634	up	Trichlorfon	SESN2
GO_BP_2023	GO:0051276	Chromosome Organization	0.13445	0.257634	up	Trichlorfon	H1-5
GO_BP_2023	GO:2001233	Regulation Of Apoptotic Signaling Pathway	0.13445	0.257634	up	Trichlorfon	CTSV
GO_BP_2023	GO:0071702	Organic Substance Transport	0.135506	0.257634	up	Trichlorfon	NME4;RHCG
GO_BP_2023	GO:0042058	Regulation Of Epidermal Growth Factor Receptor Signaling Pathway	0.137226	0.257634	up	Trichlorfon	RALB
GO_BP_2023	GO:0090277	Positive Regulation Of Peptide Hormone Secretion	0.137226	0.257634	up	Trichlorfon	MCU
GO_BP_2023	GO:0006865	Amino Acid Transport	0.137226	0.257634	up	Trichlorfon	SLC1A4
GO_BP_2023	GO:0140374	Antiviral Innate Immune Response	0.137226	0.257634	up	Trichlorfon	TRIM25
GO_BP_2023	GO:0022411	Cellular Component Disassembly	0.137226	0.257634	up	Trichlorfon	CTSV
GO_BP_2023	GO:0030239	Myofibril Assembly	0.137226	0.257634	up	Trichlorfon	TCAP
GO_BP_2023	GO:0009749	Response To Glucose	0.137226	0.257634	up	Trichlorfon	UCP2
GO_BP_2023	GO:0022409	Positive Regulation Of Cell-Cell Adhesion	0.137226	0.257634	up	Trichlorfon	BMP7
GO_BP_2023	GO:0001837	Epithelial To Mesenchymal Transition	0.139993	0.257634	up	Trichlorfon	BMP7
GO_BP_2023	GO:0032663	Regulation Of Interleukin-2 Production	0.139993	0.257634	up	Trichlorfon	PNP
GO_BP_2023	GO:0006513	Protein Monoubiquitination	0.139993	0.257634	up	Trichlorfon	TRIM25
GO_BP_2023	GO:0032008	Positive Regulation Of TOR Signaling	0.139993	0.257634	up	Trichlorfon	SESN2
GO_BP_2023	GO:0050890	Cognition	0.139993	0.257634	up	Trichlorfon	SLC1A4
GO_BP_2023	GO:0032757	Positive Regulation Of Interleukin-8 Production	0.172775	0.2578	down	Trichlorfon	F2R
GO_BP_2023	GO:1902117	Positive Regulation Of Organelle Assembly	0.172775	0.2578	down	Trichlorfon	FSCN1
GO_BP_2023	GO:0070372	Regulation Of ERK1 And ERK2 Cascade	0.174947	0.260221	down	Trichlorfon	F2R;PDGFB
GO_BP_2023	GO:0060828	Regulation Of Canonical Wnt Signaling Pathway	0.142048	0.260323	up	Trichlorfon	IGFBP1;DKK2
GO_BP_2023	GO:0006890	Retrograde Vesicle-Mediated Transport, Golgi To Endoplasmic Reticulum	0.142751	0.260521	up	Trichlorfon	RAB43
GO_BP_2023	GO:0010862	Positive Regulation Of Pathway-Restricted SMAD Protein Phosphorylation	0.145501	0.260763	up	Trichlorfon	BMP7
GO_BP_2023	GO:1902600	Proton Transmembrane Transport	0.145501	0.260763	up	Trichlorfon	UCP2
GO_BP_2023	GO:0051053	Negative Regulation Of DNA Metabolic Process	0.145501	0.260763	up	Trichlorfon	H1-5
GO_BP_2023	GO:0060326	Cell Chemotaxis	0.148242	0.260763	up	Trichlorfon	NR4A1
GO_BP_2023	GO:0120039	Plasma Membrane Bounded Cell Projection Morphogenesis	0.148242	0.260763	up	Trichlorfon	BMP7
GO_BP_2023	GO:0006090	Pyruvate Metabolic Process	0.148242	0.260763	up	Trichlorfon	UCP2
GO_BP_2023	GO:1903432	Regulation Of TORC1 Signaling	0.148242	0.260763	up	Trichlorfon	SESN2
GO_BP_2023	GO:0043648	Dicarboxylic Acid Metabolic Process	0.148242	0.260763	up	Trichlorfon	NAGS
GO_BP_2023	GO:0045600	Positive Regulation Of Fat Cell Differentiation	0.148242	0.260763	up	Trichlorfon	BMP7
GO_BP_2023	GO:0060395	SMAD Protein Signal Transduction	0.150975	0.261371	up	Trichlorfon	BMP7
GO_BP_2023	GO:0043604	Amide Biosynthetic Process	0.150975	0.261371	up	Trichlorfon	NAGS
GO_BP_2023	GO:0031623	Receptor Internalization	0.150975	0.261371	up	Trichlorfon	RALB
GO_BP_2023	GO:0043407	Negative Regulation Of MAP Kinase Activity	0.150975	0.261371	up	Trichlorfon	BMP7
GO_BP_2023	GO:0002040	Sprouting Angiogenesis	0.153698	0.264	up	Trichlorfon	NR4A1
GO_BP_2023	GO:1900180	Regulation Of Protein Localization To Nucleus	0.153698	0.264	up	Trichlorfon	SESN2
GO_BP_2023	GO:0031532	Actin Cytoskeleton Reorganization	0.156414	0.266573	up	Trichlorfon	MCU
GO_BP_2023	GO:0046942	Carboxylic Acid Transport	0.156414	0.266573	up	Trichlorfon	SLC1A4
GO_BP_2023	GO:1903530	Regulation Of Secretion By Cell	0.180468	0.266754	down	Trichlorfon	RAB26
GO_BP_2023	GO:2001056	Positive Regulation Of Cysteine-Type Endopeptidase Activity	0.180468	0.266754	down	Trichlorfon	F2R
GO_BP_2023	GO:0061844	Antimicrobial Humoral Immune Response Mediated By Antimicrobial Peptide	0.183017	0.268009	down	Trichlorfon	LEAP2
GO_BP_2023	GO:2000573	Positive Regulation Of DNA Biosynthetic Process	0.183017	0.268009	down	Trichlorfon	PDGFB
GO_BP_2023	GO:0045787	Positive Regulation Of Cell Cycle	0.183017	0.268009	down	Trichlorfon	PDGFB
GO_BP_2023	GO:0048762	Mesenchymal Cell Differentiation	0.15912	0.269092	up	Trichlorfon	BMP7
GO_BP_2023	GO:0032007	Negative Regulation Of TOR Signaling	0.15912	0.269092	up	Trichlorfon	SESN2
GO_BP_2023	GO:0030100	Regulation Of Endocytosis	0.185558	0.270891	down	Trichlorfon	SYT11
GO_BP_2023	GO:0006400	tRNA Modification	0.188091	0.271241	down	Trichlorfon	ELP5
GO_BP_2023	GO:0006919	Activation Of Cysteine-Type Endopeptidase Activity Involved In Apoptotic Process	0.188091	0.271241	down	Trichlorfon	F2R
GO_BP_2023	GO:0018108	Peptidyl-Tyrosine Phosphorylation	0.188091	0.271241	down	Trichlorfon	PDGFB
GO_BP_2023	GO:0008203	Cholesterol Metabolic Process	0.188091	0.271241	down	Trichlorfon	APOB
GO_BP_2023	GO:0044344	Cellular Response To Fibroblast Growth Factor Stimulus	0.161818	0.272602	up	Trichlorfon	NR4A1
GO_BP_2023	GO:0001558	Regulation Of Cell Growth	0.164314	0.272934	up	Trichlorfon	CDA;SESN2
GO_BP_2023	GO:0007088	Regulation Of Mitotic Nuclear Division	0.164508	0.272934	up	Trichlorfon	BMP7
GO_BP_2023	GO:0002221	Pattern Recognition Receptor Signaling Pathway	0.164508	0.272934	up	Trichlorfon	TRIM25
GO_BP_2023	GO:0006518	Peptide Metabolic Process	0.164508	0.272934	up	Trichlorfon	ERAP2
GO_BP_2023	GO:0006941	Striated Muscle Contraction	0.167189	0.275296	up	Trichlorfon	TCAP
GO_BP_2023	GO:0042770	Signal Transduction In Response To DNA Damage	0.167189	0.275296	up	Trichlorfon	SESN2
GO_BP_2023	GO:0010822	Positive Regulation Of Mitochondrion Organization	0.169862	0.27579	up	Trichlorfon	MCU
GO_BP_2023	GO:0030500	Regulation Of Bone Mineralization	0.169862	0.27579	up	Trichlorfon	BMP7
GO_BP_2023	GO:0043122	Regulation Of I-kappaB kinase/NF-kappaB Signaling	0.169977	0.27579	up	Trichlorfon	CANT1;TRIM25
GO_BP_2023	GO:0051094	Positive Regulation Of Developmental Process	0.171114	0.27579	up	Trichlorfon	BMP7;MCU
GO_BP_2023	GO:0003007	Heart Morphogenesis	0.172526	0.27579	up	Trichlorfon	TCAP
GO_BP_2023	GO:0032092	Positive Regulation Of Protein Binding	0.172526	0.27579	up	Trichlorfon	RALB
GO_BP_2023	GO:0045862	Positive Regulation Of Proteolysis	0.172526	0.27579	up	Trichlorfon	CTSV
GO_BP_2023	GO:0043009	Chordate Embryonic Development	0.172526	0.27579	up	Trichlorfon	BMP7
GO_BP_2023	GO:0006644	Phospholipid Metabolic Process	0.193134	0.276825	down	Trichlorfon	PLB1
GO_BP_2023	GO:0002237	Response To Molecule Of Bacterial Origin	0.193134	0.276825	down	Trichlorfon	F2R
GO_BP_2023	GO:0010466	Negative Regulation Of Peptidase Activity	0.175182	0.278006	up	Trichlorfon	SERPINA7
GO_BP_2023	GO:0071824	protein-DNA Complex Organization	0.175182	0.278006	up	Trichlorfon	H1-5
GO_BP_2023	GO:0030509	BMP Signaling Pathway	0.177829	0.278175	up	Trichlorfon	BMP7
GO_BP_2023	GO:1902117	Positive Regulation Of Organelle Assembly	0.177829	0.278175	up	Trichlorfon	RALB
GO_BP_2023	GO:1905037	Autophagosome Organization	0.177829	0.278175	up	Trichlorfon	RAB43
GO_BP_2023	GO:0060393	Regulation Of Pathway-Restricted SMAD Protein Phosphorylation	0.177829	0.278175	up	Trichlorfon	BMP7
GO_BP_2023	GO:0032970	Regulation Of Actin Filament-Based Process	0.195644	0.278733	down	Trichlorfon	FSCN1
GO_BP_2023	GO:0031326	Regulation Of Cellular Biosynthetic Process	0.195644	0.278733	down	Trichlorfon	ELP5
GO_BP_2023	GO:0051336	Regulation Of Hydrolase Activity	0.198146	0.278938	down	Trichlorfon	ARHGAP9
GO_BP_2023	GO:0032091	Negative Regulation Of Protein Binding	0.198146	0.278938	down	Trichlorfon	PDGFB
GO_BP_2023	GO:0007043	Cell-Cell Junction Assembly	0.198146	0.278938	down	Trichlorfon	FSCN1
GO_BP_2023	GO:0010811	Positive Regulation Of Cell-Substrate Adhesion	0.198146	0.278938	down	Trichlorfon	PDGFB
GO_BP_2023	GO:0045444	Fat Cell Differentiation	0.180468	0.280301	up	Trichlorfon	NR4A1
GO_BP_2023	GO:2001235	Positive Regulation Of Apoptotic Signaling Pathway	0.180468	0.280301	up	Trichlorfon	CTSV
GO_BP_2023	GO:0007009	Plasma Membrane Organization	0.200641	0.280778	down	Trichlorfon	SYT11
GO_BP_2023	GO:0042632	Cholesterol Homeostasis	0.200641	0.280778	down	Trichlorfon	APOB
GO_BP_2023	GO:0055092	Sterol Homeostasis	0.203127	0.282586	down	Trichlorfon	APOB
GO_BP_2023	GO:0035023	Regulation Of Rho Protein Signal Transduction	0.203127	0.282586	down	Trichlorfon	F2R
GO_BP_2023	GO:0043524	Negative Regulation Of Neuron Apoptotic Process	0.205607	0.285197	down	Trichlorfon	F2R
GO_BP_2023	GO:0045582	Positive Regulation Of T Cell Differentiation	0.185721	0.287441	up	Trichlorfon	PNP
GO_BP_2023	GO:0120032	Regulation Of Plasma Membrane Bounded Cell Projection Assembly	0.208079	0.287781	down	Trichlorfon	FSCN1
GO_BP_2023	GO:0000045	Autophagosome Assembly	0.188335	0.289441	up	Trichlorfon	RAB43
GO_BP_2023	GO:0042102	Positive Regulation Of T Cell Proliferation	0.188335	0.289441	up	Trichlorfon	PNP
GO_BP_2023	GO:0032755	Positive Regulation Of Interleukin-6 Production	0.210543	0.289496	down	Trichlorfon	F2R
GO_BP_2023	GO:0050714	Positive Regulation Of Protein Secretion	0.210543	0.289496	down	Trichlorfon	GCK
GO_BP_2023	GO:0048568	Embryonic Organ Development	0.212999	0.291181	down	Trichlorfon	PDGFB
GO_BP_2023	GO:0001938	Positive Regulation Of Endothelial Cell Proliferation	0.212999	0.291181	down	Trichlorfon	PDGFB
GO_BP_2023	GO:0010951	Negative Regulation Of Endopeptidase Activity	0.190941	0.291401	up	Trichlorfon	SERPINA7
GO_BP_2023	GO:0071773	Cellular Response To BMP Stimulus	0.190941	0.291401	up	Trichlorfon	BMP7
GO_BP_2023	GO:0000079	Regulation Of Cyclin-Dependent Protein Serine/Threonine Kinase Activity	0.21789	0.296155	down	Trichlorfon	PDGFB
GO_BP_2023	GO:0006906	Vesicle Fusion	0.21789	0.296155	down	Trichlorfon	SYT11
GO_BP_2023	GO:0098662	Inorganic Cation Transmembrane Transport	0.219956	0.297753	down	Trichlorfon	KCND1;KCNH7
GO_BP_2023	GO:0042060	Wound Healing	0.220324	0.297753	down	Trichlorfon	SYT11
GO_BP_2023	GO:0032677	Regulation Of Interleukin-8 Production	0.222751	0.299322	down	Trichlorfon	F2R
GO_BP_2023	GO:0032147	Activation Of Protein Kinase Activity	0.222751	0.299322	down	Trichlorfon	PDGFB
GO_BP_2023	GO:0052548	Regulation Of Endopeptidase Activity	0.198709	0.301157	up	Trichlorfon	SERPINA7
GO_BP_2023	GO:0071277	Cellular Response To Calcium Ion	0.198709	0.301157	up	Trichlorfon	ALOX5AP
GO_BP_2023	GO:0071310	Cellular Response To Organic Substance	0.22517	0.301715	down	Trichlorfon	NPFFR2
GO_BP_2023	GO:0070936	Protein K48-linked Ubiquitination	0.201282	0.304005	up	Trichlorfon	TRIM25
GO_BP_2023	GO:0097553	Calcium Ion Transmembrane Import Into Cytosol	0.227582	0.304086	down	Trichlorfon	F2R
GO_BP_2023	GO:0032091	Negative Regulation Of Protein Binding	0.203847	0.304393	up	Trichlorfon	RALB
GO_BP_2023	GO:0001822	Kidney Development	0.203847	0.304393	up	Trichlorfon	BMP7
GO_BP_2023	GO:0002573	Myeloid Leukocyte Differentiation	0.203847	0.304393	up	Trichlorfon	UCP2
GO_BP_2023	GO:0060341	Regulation Of Cellular Localization	0.206404	0.304393	up	Trichlorfon	TRIM25
GO_BP_2023	GO:1900182	Positive Regulation Of Protein Localization To Nucleus	0.206404	0.304393	up	Trichlorfon	SESN2
GO_BP_2023	GO:0071456	Cellular Response To Hypoxia	0.206404	0.304393	up	Trichlorfon	BMP7
GO_BP_2023	GO:0019932	Second-Messenger-Mediated Signaling	0.206404	0.304393	up	Trichlorfon	MCU
GO_BP_2023	GO:0043281	Regulation Of Cysteine-Type Endopeptidase Activity Involved In Apoptotic Process	0.229987	0.305572	down	Trichlorfon	F2R
GO_BP_2023	GO:0032651	Regulation Of Interleukin-1 Beta Production	0.229987	0.305572	down	Trichlorfon	F2R
GO_BP_2023	GO:1903829	Positive Regulation Of Protein Localization	0.232384	0.307032	down	Trichlorfon	SYT11
GO_BP_2023	GO:0010595	Positive Regulation Of Endothelial Cell Migration	0.232384	0.307032	down	Trichlorfon	PDGFB
GO_BP_2023	GO:0036294	Cellular Response To Decreased Oxygen Levels	0.208952	0.307118	up	Trichlorfon	BMP7
GO_BP_2023	GO:0006887	Exocytosis	0.234773	0.307672	down	Trichlorfon	RAB26
GO_BP_2023	GO:0051100	Negative Regulation Of Binding	0.234773	0.307672	down	Trichlorfon	PDGFB
GO_BP_2023	GO:1902531	Regulation Of Intracellular Signal Transduction	0.234819	0.307672	down	Trichlorfon	ARHGAP9;ARHGAP20
GO_BP_2023	GO:0042593	Glucose Homeostasis	0.237156	0.309021	down	Trichlorfon	GCK
GO_BP_2023	GO:0050796	Regulation Of Insulin Secretion	0.237156	0.309021	down	Trichlorfon	GCK
GO_BP_2023	GO:1901215	Negative Regulation Of Neuron Death	0.239531	0.309558	down	Trichlorfon	F2R
GO_BP_2023	GO:0120034	Positive Regulation Of Plasma Membrane Bounded Cell Projection Assembly	0.239531	0.309558	down	Trichlorfon	FSCN1
GO_BP_2023	GO:0045785	Positive Regulation Of Cell Adhesion	0.239531	0.309558	down	Trichlorfon	PDGFB
GO_BP_2023	GO:0050671	Positive Regulation Of Lymphocyte Proliferation	0.211493	0.309812	up	Trichlorfon	PNP
GO_BP_2023	GO:0060627	Regulation Of Vesicle-Mediated Transport	0.241899	0.311766	down	Trichlorfon	RAB26
GO_BP_2023	GO:0042326	Negative Regulation Of Phosphorylation	0.214025	0.312477	up	Trichlorfon	BMP7
GO_BP_2023	GO:0050730	Regulation Of Peptidyl-Tyrosine Phosphorylation	0.24426	0.313953	down	Trichlorfon	PDGFB
GO_BP_2023	GO:0050714	Positive Regulation Of Protein Secretion	0.21655	0.315113	up	Trichlorfon	MCU
GO_BP_2023	GO:0043406	Positive Regulation Of MAP Kinase Activity	0.246613	0.315265	down	Trichlorfon	PDGFB
GO_BP_2023	GO:0032956	Regulation Of Actin Cytoskeleton Organization	0.246613	0.315265	down	Trichlorfon	FSCN1
GO_BP_2023	GO:0031032	Actomyosin Structure Organization	0.219067	0.315629	up	Trichlorfon	TCAP
GO_BP_2023	GO:0042129	Regulation Of T Cell Proliferation	0.219067	0.315629	up	Trichlorfon	PNP
GO_BP_2023	GO:0001938	Positive Regulation Of Endothelial Cell Proliferation	0.219067	0.315629	up	Trichlorfon	NR4A1
GO_BP_2023	GO:1901565	Organonitrogen Compound Catabolic Process	0.221575	0.316124	up	Trichlorfon	ERAP2
GO_BP_2023	GO:0051603	Proteolysis Involved In Protein Catabolic Process	0.221575	0.316124	up	Trichlorfon	CTSV
GO_BP_2023	GO:0031669	Cellular Response To Nutrient Levels	0.221575	0.316124	up	Trichlorfon	RALB
GO_BP_2023	GO:0045664	Regulation Of Neuron Differentiation	0.224076	0.317622	up	Trichlorfon	BMP7
GO_BP_2023	GO:0034644	Cellular Response To UV	0.224076	0.317622	up	Trichlorfon	MFAP4
GO_BP_2023	GO:0009101	Glycoprotein Biosynthetic Process	0.226569	0.318068	up	Trichlorfon	CANT1
GO_BP_2023	GO:0071901	Negative Regulation Of Protein Serine/Threonine Kinase Activity	0.226569	0.318068	up	Trichlorfon	BMP7
GO_BP_2023	GO:0070588	Calcium Ion Transmembrane Transport	0.226569	0.318068	up	Trichlorfon	MCU
GO_BP_2023	GO:0043410	Positive Regulation Of MAPK Cascade	0.249745	0.318408	down	Trichlorfon	F2R;PDGFB
GO_BP_2023	GO:0001936	Regulation Of Endothelial Cell Proliferation	0.251298	0.319527	down	Trichlorfon	PDGFB
GO_BP_2023	GO:0032088	Negative Regulation Of NF-kappaB Transcription Factor Activity	0.229054	0.320529	up	Trichlorfon	BMP7
GO_BP_2023	GO:0098662	Inorganic Cation Transmembrane Transport	0.230429	0.321427	up	Trichlorfon	UCP2;RHCG
GO_BP_2023	GO:0016050	Vesicle Organization	0.25363	0.321627	down	Trichlorfon	SYT11
GO_BP_2023	GO:0034329	Cell Junction Assembly	0.255955	0.322844	down	Trichlorfon	FSCN1
GO_BP_2023	GO:0000725	Recombinational Repair	0.255955	0.322844	down	Trichlorfon	FSCN1
GO_BP_2023	GO:0010232	Vascular Transport	0.234	0.324342	up	Trichlorfon	SLC1A4
GO_BP_2023	GO:1901222	Regulation Of NIK/NF-kappaB Signaling	0.234	0.324342	up	Trichlorfon	BMP7
GO_BP_2023	GO:0051246	Regulation Of Protein Metabolic Process	0.258272	0.324901	down	Trichlorfon	ELP5
GO_BP_2023	GO:1902533	Positive Regulation Of Intracellular Signal Transduction	0.236213	0.324984	up	Trichlorfon	CANT1;TRIM25;BMP7
GO_BP_2023	GO:0150104	Transport Across Blood-Brain Barrier	0.238915	0.324984	up	Trichlorfon	SLC1A4
GO_BP_2023	GO:1903829	Positive Regulation Of Protein Localization	0.238915	0.324984	up	Trichlorfon	SESN2
GO_BP_2023	GO:0045667	Regulation Of Osteoblast Differentiation	0.238915	0.324984	up	Trichlorfon	BMP7
GO_BP_2023	GO:0019722	Calcium-Mediated Signaling	0.238915	0.324984	up	Trichlorfon	MCU
GO_BP_2023	GO:0090263	Positive Regulation Of Canonical Wnt Signaling Pathway	0.238915	0.324984	up	Trichlorfon	DKK2
GO_BP_2023	GO:0051100	Negative Regulation Of Binding	0.241361	0.327294	up	Trichlorfon	RALB
GO_BP_2023	GO:0042593	Glucose Homeostasis	0.243799	0.328566	up	Trichlorfon	MCU
GO_BP_2023	GO:0050796	Regulation Of Insulin Secretion	0.243799	0.328566	up	Trichlorfon	MCU
GO_BP_2023	GO:0000165	MAPK Cascade	0.262886	0.328955	down	Trichlorfon	MAP2K4
GO_BP_2023	GO:0031334	Positive Regulation Of Protein-Containing Complex Assembly	0.262886	0.328955	down	Trichlorfon	FSCN1
GO_BP_2023	GO:0061564	Axon Development	0.265182	0.330953	down	Trichlorfon	RTN4RL2
GO_BP_2023	GO:0051726	Regulation Of Cell Cycle	0.247005	0.331032	up	Trichlorfon	NR4A1;BMP7
GO_BP_2023	GO:0015711	Organic Anion Transport	0.248652	0.331032	up	Trichlorfon	SLC25A25
GO_BP_2023	GO:0062197	Cellular Response To Chemical Stress	0.248652	0.331032	up	Trichlorfon	SESN2
GO_BP_2023	GO:0071375	Cellular Response To Peptide Hormone Stimulus	0.248652	0.331032	up	Trichlorfon	NR4A1
GO_BP_2023	GO:0019730	Antimicrobial Humoral Response	0.267472	0.332058	down	Trichlorfon	LEAP2
GO_BP_2023	GO:0033043	Regulation Of Organelle Organization	0.267472	0.332058	down	Trichlorfon	SYT11
GO_BP_2023	GO:0030097	Hemopoiesis	0.269754	0.334014	down	Trichlorfon	PDGFB
GO_BP_2023	GO:0090630	Activation Of GTPase Activity	0.272029	0.335077	down	Trichlorfon	RAP1GAP2
GO_BP_2023	GO:0050708	Regulation Of Protein Secretion	0.272029	0.335077	down	Trichlorfon	GCK
GO_BP_2023	GO:0050678	Regulation Of Epithelial Cell Proliferation	0.253475	0.335413	up	Trichlorfon	NR4A1
GO_BP_2023	GO:0051099	Positive Regulation Of Binding	0.253475	0.335413	up	Trichlorfon	RALB
GO_BP_2023	GO:0098659	Inorganic Cation Import Across Plasma Membrane	0.274297	0.336994	down	Trichlorfon	KCNJ1
GO_BP_2023	GO:0010976	Positive Regulation Of Neuron Projection Development	0.255874	0.337569	up	Trichlorfon	BMP7
GO_BP_2023	GO:0001936	Regulation Of Endothelial Cell Proliferation	0.258267	0.338685	up	Trichlorfon	NR4A1
GO_BP_2023	GO:0044089	Positive Regulation Of Cellular Component Biogenesis	0.258267	0.338685	up	Trichlorfon	BMP7
GO_BP_2023	GO:0042147	Retrograde Transport, Endosome To Golgi	0.260651	0.340792	up	Trichlorfon	RAB43
GO_BP_2023	GO:0043523	Regulation Of Neuron Apoptotic Process	0.278813	0.341021	down	Trichlorfon	F2R
GO_BP_2023	GO:0010629	Negative Regulation Of Gene Expression	0.279676	0.341021	down	Trichlorfon	SYT11;PDGFB
GO_BP_2023	GO:0048522	Positive Regulation Of Cellular Process	0.279738	0.341021	down	Trichlorfon	F2R;PDGFB;HBD
GO_BP_2023	GO:0090100	Positive Regulation Of Transmembrane Receptor Protein Serine/Threonine Kinase Signaling Pathway	0.263028	0.342876	up	Trichlorfon	BMP7
GO_BP_2023	GO:0006811	Monoatomic Ion Transport	0.283301	0.344477	down	Trichlorfon	CNGA3
GO_BP_2023	GO:0016241	Regulation Of Macroautophagy	0.265398	0.344938	up	Trichlorfon	SESN2
GO_BP_2023	GO:0006869	Lipid Transport	0.285535	0.345417	down	Trichlorfon	ABCA4
GO_BP_2023	GO:0051054	Positive Regulation Of DNA Metabolic Process	0.285535	0.345417	down	Trichlorfon	PDGFB
GO_BP_2023	GO:0032880	Regulation Of Protein Localization	0.26776	0.346951	up	Trichlorfon	TRIM25
GO_BP_2023	GO:0008380	RNA Splicing	0.270114	0.346951	up	Trichlorfon	SCNM1
GO_BP_2023	GO:0032543	Mitochondrial Translation	0.270114	0.346951	up	Trichlorfon	EARS2
GO_BP_2023	GO:0120162	Positive Regulation Of Cold-Induced Thermogenesis	0.270114	0.346951	up	Trichlorfon	UCP2
GO_BP_2023	GO:0043280	Positive Regulation Of Cysteine-Type Endopeptidase Activity Involved In Apoptotic Process	0.287762	0.347223	down	Trichlorfon	F2R
GO_BP_2023	GO:0043161	Proteasome-Mediated Ubiquitin-Dependent Protein Catabolic Process	0.271948	0.348285	up	Trichlorfon	TRIM25;UBXN4
GO_BP_2023	GO:0033993	Response To Lipid	0.289982	0.349011	down	Trichlorfon	F2R
GO_BP_2023	GO:0051259	Protein Complex Oligomerization	0.274801	0.349783	up	Trichlorfon	MCU
GO_BP_2023	GO:0009411	Response To UV	0.274801	0.349783	up	Trichlorfon	MFAP4
GO_BP_2023	GO:0070925	Organelle Assembly	0.275514	0.349783	up	Trichlorfon	RAB43;MKS1
GO_BP_2023	GO:0044772	Mitotic Cell Cycle Phase Transition	0.292195	0.349894	down	Trichlorfon	DNM2
GO_BP_2023	GO:0000724	Double-Strand Break Repair Via Homologous Recombination	0.292195	0.349894	down	Trichlorfon	FSCN1
GO_BP_2023	GO:0030163	Protein Catabolic Process	0.279459	0.353765	up	Trichlorfon	CTSV
GO_BP_2023	GO:0051493	Regulation Of Cytoskeleton Organization	0.298794	0.355994	down	Trichlorfon	FSCN1
GO_BP_2023	GO:0043405	Regulation Of MAP Kinase Activity	0.298794	0.355994	down	Trichlorfon	PDGFB
GO_BP_2023	GO:0065003	Protein-Containing Complex Assembly	0.282643	0.356765	up	Trichlorfon	TCAP;MCU
GO_BP_2023	GO:0006508	Proteolysis	0.285018	0.358396	up	Trichlorfon	ERAP2;CTSV
GO_BP_2023	GO:0071417	Cellular Response To Organonitrogen Compound	0.286389	0.358396	up	Trichlorfon	SESN2
GO_BP_2023	GO:0043409	Negative Regulation Of MAPK Cascade	0.286389	0.358396	up	Trichlorfon	BMP7
GO_BP_2023	GO:0051592	Response To Calcium Ion	0.288685	0.360239	up	Trichlorfon	ALOX5AP
GO_BP_2023	GO:0050870	Positive Regulation Of T Cell Activation	0.290973	0.361037	up	Trichlorfon	PNP
GO_BP_2023	GO:0010508	Positive Regulation Of Autophagy	0.290973	0.361037	up	Trichlorfon	SESN2
GO_BP_2023	GO:0009893	Positive Regulation Of Metabolic Process	0.293254	0.361818	up	Trichlorfon	UCP2
GO_BP_2023	GO:0006869	Lipid Transport	0.293254	0.361818	up	Trichlorfon	NME4
GO_BP_2023	GO:1902075	Cellular Response To Salt	0.295528	0.362581	up	Trichlorfon	ALOX5AP
GO_BP_2023	GO:0030177	Positive Regulation Of Wnt Signaling Pathway	0.295528	0.362581	up	Trichlorfon	DKK2
GO_BP_2023	GO:0071902	Positive Regulation Of Protein Serine/Threonine Kinase Activity	0.305332	0.36287	down	Trichlorfon	PDGFB
GO_BP_2023	GO:0043393	Regulation Of Protein Binding	0.307499	0.363617	down	Trichlorfon	PDGFB
GO_BP_2023	GO:0090068	Positive Regulation Of Cell Cycle Process	0.307499	0.363617	down	Trichlorfon	PDGFB
GO_BP_2023	GO:0071900	Regulation Of Protein Serine/Threonine Kinase Activity	0.302307	0.368831	up	Trichlorfon	RALB
GO_BP_2023	GO:0007264	Small GTPase Mediated Signal Transduction	0.302307	0.368831	up	Trichlorfon	RALB
GO_BP_2023	GO:0051130	Positive Regulation Of Cellular Component Organization	0.304552	0.370538	up	Trichlorfon	BMP7
GO_BP_2023	GO:0043405	Regulation Of MAP Kinase Activity	0.30679	0.372227	up	Trichlorfon	BMP7
GO_BP_2023	GO:0006898	Receptor-Mediated Endocytosis	0.316097	0.372852	down	Trichlorfon	DNM2
GO_BP_2023	GO:0050679	Positive Regulation Of Epithelial Cell Proliferation	0.31823	0.374435	down	Trichlorfon	PDGFB
GO_BP_2023	GO:0008104	Protein Localization	0.309909	0.374973	up	Trichlorfon	RAB43;UNC50
GO_BP_2023	GO:0071902	Positive Regulation Of Protein Serine/Threonine Kinase Activity	0.313462	0.377187	up	Trichlorfon	RALB
GO_BP_2023	GO:0034599	Cellular Response To Oxidative Stress	0.313462	0.377187	up	Trichlorfon	SESN2
GO_BP_2023	GO:0043393	Regulation Of Protein Binding	0.315671	0.378806	up	Trichlorfon	RALB
GO_BP_2023	GO:0043254	Regulation Of Protein-Containing Complex Assembly	0.317874	0.380407	up	Trichlorfon	RALB
GO_BP_2023	GO:0032101	Regulation Of Response To External Stimulus	0.326697	0.38155	down	Trichlorfon	F2R
GO_BP_2023	GO:0032680	Regulation Of Tumor Necrosis Factor Production	0.326697	0.38155	down	Trichlorfon	SYT11
GO_BP_2023	GO:0022603	Regulation Of Anatomical Structure Morphogenesis	0.326697	0.38155	down	Trichlorfon	LRRC4C
GO_BP_2023	GO:0034504	Protein Localization To Nucleus	0.324441	0.386155	up	Trichlorfon	BMP7
GO_BP_2023	GO:0006898	Receptor-Mediated Endocytosis	0.324441	0.386155	up	Trichlorfon	RALB
GO_BP_2023	GO:1901566	Organonitrogen Compound Biosynthetic Process	0.326616	0.386643	up	Trichlorfon	NAGS
GO_BP_2023	GO:0050679	Positive Regulation Of Epithelial Cell Proliferation	0.326616	0.386643	up	Trichlorfon	NR4A1
GO_BP_2023	GO:0007030	Golgi Organization	0.33298	0.386976	down	Trichlorfon	ATP8B2
GO_BP_2023	GO:0050731	Positive Regulation Of Peptidyl-Tyrosine Phosphorylation	0.33298	0.386976	down	Trichlorfon	PDGFB
GO_BP_2023	GO:0030855	Epithelial Cell Differentiation	0.337136	0.38989	down	Trichlorfon	ALDOC
GO_BP_2023	GO:0072359	Circulatory System Development	0.337136	0.38989	down	Trichlorfon	PDGFB
GO_BP_2023	GO:0051240	Positive Regulation Of Multicellular Organismal Process	0.338064	0.390011	down	Trichlorfon	F2R;PDGFB
GO_BP_2023	GO:0043933	Protein-Containing Complex Organization	0.3331	0.393255	up	Trichlorfon	TCAP
GO_BP_2023	GO:0016482	Cytosolic Transport	0.335248	0.394727	up	Trichlorfon	RAB43
GO_BP_2023	GO:0051260	Protein Homooligomerization	0.339522	0.397985	up	Trichlorfon	ALOX5AP
GO_BP_2023	GO:0001934	Positive Regulation Of Protein Phosphorylation	0.340497	0.397985	up	Trichlorfon	RALB;BMP7
GO_BP_2023	GO:0007030	Golgi Organization	0.34165	0.397985	up	Trichlorfon	RAB43
GO_BP_2023	GO:0007178	Transmembrane Receptor Protein Serine/Threonine Kinase Signaling Pathway	0.34165	0.397985	up	Trichlorfon	BMP7
GO_BP_2023	GO:0030855	Epithelial Cell Differentiation	0.345884	0.401849	up	Trichlorfon	RHCG
GO_BP_2023	GO:0071248	Cellular Response To Metal Ion	0.352185	0.408087	up	Trichlorfon	ALOX5AP
GO_BP_2023	GO:0033365	Protein Localization To Organelle	0.356353	0.411827	up	Trichlorfon	BMP7
GO_BP_2023	GO:0006874	Intracellular Calcium Ion Homeostasis	0.360494	0.415517	up	Trichlorfon	MCU
GO_BP_2023	GO:0045860	Positive Regulation Of Protein Kinase Activity	0.363537	0.418377	down	Trichlorfon	PDGFB
GO_BP_2023	GO:0016192	Vesicle-Mediated Transport	0.365124	0.418627	down	Trichlorfon	SYT11;DNM2
GO_BP_2023	GO:0048812	Neuron Projection Morphogenesis	0.365524	0.418627	down	Trichlorfon	DNM2
GO_BP_2023	GO:0007265	Ras Protein Signal Transduction	0.370732	0.426196	up	Trichlorfon	RALB
GO_BP_2023	GO:0045860	Positive Regulation Of Protein Kinase Activity	0.372761	0.426376	up	Trichlorfon	RALB
GO_BP_2023	GO:1901701	Cellular Response To Oxygen-Containing Compound	0.374135	0.426376	up	Trichlorfon	SESN2;ALOX5AP
GO_BP_2023	GO:0120161	Regulation Of Cold-Induced Thermogenesis	0.374782	0.426376	up	Trichlorfon	UCP2
GO_BP_2023	GO:0048812	Neuron Projection Morphogenesis	0.374782	0.426376	up	Trichlorfon	BMP7
GO_BP_2023	GO:0043433	Negative Regulation Of DNA-binding Transcription Factor Activity	0.380809	0.430994	up	Trichlorfon	BMP7
GO_BP_2023	GO:0001501	Skeletal System Development	0.380809	0.430994	up	Trichlorfon	BMP7
GO_BP_2023	GO:0071407	Cellular Response To Organic Cyclic Compound	0.377321	0.431094	down	Trichlorfon	PDGFB
GO_BP_2023	GO:0060429	Epithelium Development	0.381205	0.434482	down	Trichlorfon	ALDOC
GO_BP_2023	GO:0032103	Positive Regulation Of Response To External Stimulus	0.383138	0.434591	down	Trichlorfon	PDGFB
GO_BP_2023	GO:0071363	Cellular Response To Growth Factor Stimulus	0.383138	0.434591	down	Trichlorfon	PDGFB
GO_BP_2023	GO:0016310	Phosphorylation	0.385156	0.435834	down	Trichlorfon	PDGFB;GCK
GO_BP_2023	GO:0051092	Positive Regulation Of NF-kappaB Transcription Factor Activity	0.386779	0.436622	up	Trichlorfon	TRIM25
GO_BP_2023	GO:0018105	Peptidyl-Serine Phosphorylation	0.388902	0.439023	down	Trichlorfon	PDGFB
GO_BP_2023	GO:0060429	Epithelium Development	0.390728	0.439945	up	Trichlorfon	RHCG
GO_BP_2023	GO:0032496	Response To Lipopolysaccharide	0.390812	0.440129	down	Trichlorfon	F2R
GO_BP_2023	GO:0018209	Peptidyl-Serine Modification	0.404015	0.453854	down	Trichlorfon	PDGFB
GO_BP_2023	GO:0001817	Regulation Of Cytokine Production	0.405878	0.453854	down	Trichlorfon	SYT11
GO_BP_2023	GO:0061024	Membrane Organization	0.405878	0.453854	down	Trichlorfon	DNM2
GO_BP_2023	GO:0006302	Double-Strand Break Repair	0.407735	0.454855	down	Trichlorfon	FSCN1
GO_BP_2023	GO:0007005	Mitochondrion Organization	0.406272	0.456275	up	Trichlorfon	UCP2
GO_BP_2023	GO:0007507	Heart Development	0.413273	0.459948	down	Trichlorfon	PDGFB
GO_BP_2023	GO:0098742	Cell-Cell Adhesion Via Plasma-Membrane Adhesion Molecules	0.415107	0.460905	down	Trichlorfon	LRRC4C
GO_BP_2023	GO:0043123	Positive Regulation Of I-kappaB kinase/NF-kappaB Signaling	0.420577	0.465885	down	Trichlorfon	F2R
GO_BP_2023	GO:0051345	Positive Regulation Of Hydrolase Activity	0.422389	0.466799	down	Trichlorfon	F2R
GO_BP_2023	GO:0001818	Negative Regulation Of Cytokine Production	0.425997	0.469689	down	Trichlorfon	SYT11
GO_BP_2023	GO:0051345	Positive Regulation Of Hydrolase Activity	0.432542	0.483299	up	Trichlorfon	CTSV
GO_BP_2023	GO:0030198	Extracellular Matrix Organization	0.432542	0.483299	up	Trichlorfon	CTSV
GO_BP_2023	GO:0010605	Negative Regulation Of Macromolecule Metabolic Process	0.440206	0.484226	down	Trichlorfon	PDGFB
GO_BP_2023	GO:0008284	Positive Regulation Of Cell Population Proliferation	0.443553	0.486777	down	Trichlorfon	F2R;PDGFB
GO_BP_2023	GO:0006897	Endocytosis	0.445445	0.487721	down	Trichlorfon	DNM2
GO_BP_2023	GO:0016197	Endosomal Transport	0.439835	0.490198	up	Trichlorfon	RAB43
GO_BP_2023	GO:0031175	Neuron Projection Development	0.450635	0.492264	down	Trichlorfon	DNM2
GO_BP_2023	GO:0009966	Regulation Of Signal Transduction	0.452355	0.493004	down	Trichlorfon	LRIT3
GO_BP_2023	GO:0006396	RNA Processing	0.445244	0.494967	up	Trichlorfon	SCNM1
GO_BP_2023	GO:0010256	Endomembrane System Organization	0.457482	0.497446	down	Trichlorfon	ATP8B2
GO_BP_2023	GO:0048193	Golgi Vesicle Transport	0.45918	0.498147	down	Trichlorfon	DNM2
GO_BP_2023	GO:0071702	Organic Substance Transport	0.465922	0.504304	down	Trichlorfon	ABCA4
GO_BP_2023	GO:0006417	Regulation Of Translation	0.467594	0.504959	down	Trichlorfon	ELP5
GO_BP_2023	GO:0051607	Defense Response To Virus	0.455909	0.505539	up	Trichlorfon	TRIM25
GO_BP_2023	GO:0031175	Neuron Projection Development	0.461165	0.508792	up	Trichlorfon	BMP7
GO_BP_2023	GO:0019941	Modification-Dependent Protein Catabolic Process	0.461165	0.508792	up	Trichlorfon	TRIM25
GO_BP_2023	GO:0009966	Regulation Of Signal Transduction	0.462906	0.509429	up	Trichlorfon	IGFBP1
GO_BP_2023	GO:0010256	Endomembrane System Organization	0.468096	0.51385	up	Trichlorfon	RAB43
GO_BP_2023	GO:0048193	Golgi Vesicle Transport	0.469815	0.514447	up	Trichlorfon	RAB43
GO_BP_2023	GO:1902533	Positive Regulation Of Intracellular Signal Transduction	0.486876	0.524584	down	Trichlorfon	F2R;PDGFB
GO_BP_2023	GO:0045596	Negative Regulation Of Cell Differentiation	0.486706	0.531614	up	Trichlorfon	BMP7
GO_BP_2023	GO:0050821	Protein Stabilization	0.488366	0.5321	up	Trichlorfon	H1-5
GO_BP_2023	GO:0000398	mRNA Splicing, Via Spliceosome	0.493313	0.536157	up	Trichlorfon	SCNM1
GO_BP_2023	GO:0048523	Negative Regulation Of Cellular Process	0.498878	0.536294	down	Trichlorfon	F2R;MYBL1
GO_BP_2023	GO:0043122	Regulation Of I-kappaB kinase/NF-kappaB Signaling	0.51544	0.552842	down	Trichlorfon	F2R
GO_BP_2023	GO:0051094	Positive Regulation Of Developmental Process	0.51696	0.553217	down	Trichlorfon	PDGFB
GO_BP_2023	GO:0006954	Inflammatory Response	0.521491	0.556807	down	Trichlorfon	F2R
GO_BP_2023	GO:0031401	Positive Regulation Of Protein Modification Process	0.515786	0.559194	up	Trichlorfon	RALB
GO_BP_2023	GO:0000209	Protein Polyubiquitination	0.517353	0.559508	up	Trichlorfon	TRIM25
GO_BP_2023	GO:0044782	Cilium Organization	0.520472	0.561495	up	Trichlorfon	MKS1
GO_BP_2023	GO:1902532	Negative Regulation Of Intracellular Signal Transduction	0.525114	0.563726	up	Trichlorfon	BMP7
GO_BP_2023	GO:0042327	Positive Regulation Of Phosphorylation	0.525114	0.563726	up	Trichlorfon	RALB
GO_BP_2023	GO:0043068	Positive Regulation Of Programmed Cell Death	0.534835	0.569768	down	Trichlorfon	DNM2
GO_BP_2023	GO:0045893	Positive Regulation Of DNA-templated Transcription	0.543162	0.577338	down	Trichlorfon	F2R;PDGFB;MYBL1;DNM2
GO_BP_2023	GO:0060271	Cilium Assembly	0.543243	0.581761	up	Trichlorfon	MKS1
GO_BP_2023	GO:0051091	Positive Regulation Of DNA-binding Transcription Factor Activity	0.547667	0.585069	up	Trichlorfon	TRIM25
GO_BP_2023	GO:0019221	Cytokine-Mediated Signaling Pathway	0.552059	0.58548	down	Trichlorfon	PDGFB
GO_BP_2023	GO:0022607	Cellular Component Assembly	0.556266	0.588622	down	Trichlorfon	FSCN1
GO_BP_2023	GO:0043065	Positive Regulation Of Apoptotic Process	0.570011	0.60182	down	Trichlorfon	DNM2
GO_BP_2023	GO:0022607	Cellular Component Assembly	0.567764	0.605063	up	Trichlorfon	TCAP
GO_BP_2023	GO:0120031	Plasma Membrane Bounded Cell Projection Assembly	0.576725	0.607553	down	Trichlorfon	FSCN1
GO_BP_2023	GO:0009967	Positive Regulation Of Signal Transduction	0.576106	0.612462	up	Trichlorfon	CTSV
GO_BP_2023	GO:0006325	Chromatin Organization	0.578851	0.61389	up	Trichlorfon	H1-5
GO_BP_2023	GO:0043065	Positive Regulation Of Apoptotic Process	0.581578	0.615293	up	Trichlorfon	CTSV
GO_BP_2023	GO:0045597	Positive Regulation Of Cell Differentiation	0.587254	0.617262	down	Trichlorfon	APOB
GO_BP_2023	GO:0007169	Transmembrane Receptor Protein Tyrosine Kinase Signaling Pathway	0.588552	0.617262	down	Trichlorfon	PDGFB
GO_BP_2023	GO:0007268	Chemical Synaptic Transmission	0.585637	0.618094	up	Trichlorfon	SLC1A4
GO_BP_2023	GO:0120031	Plasma Membrane Bounded Cell Projection Assembly	0.588321	0.619435	up	Trichlorfon	MKS1
GO_BP_2023	GO:0006259	DNA Metabolic Process	0.593704	0.621287	down	Trichlorfon	FSCN1
GO_BP_2023	GO:0006281	DNA Repair	0.597526	0.623907	down	Trichlorfon	FSCN1
GO_BP_2023	GO:0098655	Monoatomic Cation Transmembrane Transport	0.596272	0.6263	up	Trichlorfon	UCP2
GO_BP_2023	GO:0045597	Positive Regulation Of Cell Differentiation	0.598889	0.627544	up	Trichlorfon	BMP7
GO_BP_2023	GO:0001819	Positive Regulation Of Cytokine Production	0.632694	0.659172	down	Trichlorfon	F2R
GO_BP_2023	GO:0015031	Protein Transport	0.63619	0.665039	up	Trichlorfon	RAB43
GO_BP_2023	GO:0097435	Supramolecular Fiber Organization	0.639727	0.667144	up	Trichlorfon	MFAP4
GO_BP_2023	GO:0001819	Positive Regulation Of Cytokine Production	0.64439	0.67041	up	Trichlorfon	PNP
GO_BP_2023	GO:0006886	Intracellular Protein Transport	0.650135	0.674785	up	Trichlorfon	RAB43
GO_BP_2023	GO:0010604	Positive Regulation Of Macromolecule Metabolic Process	0.680356	0.707271	down	Trichlorfon	PDGFB
GO_BP_2023	GO:0010604	Positive Regulation Of Macromolecule Metabolic Process	0.691921	0.716457	up	Trichlorfon	BMP7
GO_BP_2023	GO:0042127	Regulation Of Cell Population Proliferation	0.692371	0.717506	down	Trichlorfon	F2R;PDGFB
GO_BP_2023	GO:0001934	Positive Regulation Of Protein Phosphorylation	0.693235	0.717506	down	Trichlorfon	PDGFB
GO_BP_2023	GO:0006511	Ubiquitin-Dependent Protein Catabolic Process	0.694924	0.71787	up	Trichlorfon	TRIM25
GO_BP_2023	GO:0008285	Negative Regulation Of Cell Population Proliferation	0.69517	0.717938	down	Trichlorfon	F2R
GO_BP_2023	GO:0006974	DNA Damage Response	0.699957	0.721306	down	Trichlorfon	FSCN1
GO_BP_2023	GO:0051240	Positive Regulation Of Multicellular Organismal Process	0.714219	0.736065	up	Trichlorfon	UCP2
GO_BP_2023	GO:0006996	Organelle Organization	0.730598	0.751246	down	Trichlorfon	ATP8B2
GO_BP_2023	GO:0016192	Vesicle-Mediated Transport	0.735792	0.756518	up	Trichlorfon	RAB43
GO_BP_2023	GO:0006996	Organelle Organization	0.741776	0.760885	up	Trichlorfon	RAB43
GO_BP_2023	GO:0007399	Nervous System Development	0.743117	0.762461	down	Trichlorfon	NRGN
GO_BP_2023	GO:0016567	Protein Ubiquitination	0.754958	0.772597	up	Trichlorfon	TRIM25
GO_BP_2023	GO:1903506	Regulation Of Nucleic Acid-Templated Transcription	0.758156	0.776207	down	Trichlorfon	DNM2
GO_BP_2023	GO:1903507	Negative Regulation Of Nucleic Acid-Templated Transcription	0.76121	0.777651	down	Trichlorfon	PDGFB
GO_BP_2023	GO:1903507	Negative Regulation Of Nucleic Acid-Templated Transcription	0.772008	0.788204	up	Trichlorfon	BMP7
GO_BP_2023	GO:0010628	Positive Regulation Of Gene Expression	0.778752	0.793577	down	Trichlorfon	PDGFB
GO_BP_2023	GO:0043066	Negative Regulation Of Apoptotic Process	0.780155	0.793577	down	Trichlorfon	F2R
GO_BP_2023	GO:0010628	Positive Regulation Of Gene Expression	0.789277	0.803961	up	Trichlorfon	BMP7
GO_BP_2023	GO:0006468	Protein Phosphorylation	0.792397	0.8043	down	Trichlorfon	PDGFB
GO_BP_2023	GO:1903508	Positive Regulation Of Nucleic Acid-Templated Transcription	0.83644	0.850025	up	Trichlorfon	BMP7
GO_BP_2023	GO:0045892	Negative Regulation Of DNA-templated Transcription	0.846704	0.858464	up	Trichlorfon	H1-5;BMP7
GO_BP_2023	GO:0006355	Regulation Of DNA-templated Transcription	0.858781	0.869814	down	Trichlorfon	F2R;PDGFB;MYBL1;DNM2
GO_BP_2023	GO:0010468	Regulation Of Gene Expression	0.871398	0.880708	down	Trichlorfon	PDGFB;DNM2
GO_BP_2023	GO:0042981	Regulation Of Apoptotic Process	0.892299	0.899909	down	Trichlorfon	DNM2
GO_BP_2023	GO:0036211	Protein Modification Process	0.894359	0.900068	down	Trichlorfon	PDGFB
GO_BP_2023	GO:0045893	Positive Regulation Of DNA-templated Transcription	0.914049	0.924604	up	Trichlorfon	NR4A1;BMP7
GO_BP_2023	GO:0000122	Negative Regulation Of Transcription By RNA Polymerase II	0.91737	0.925825	up	Trichlorfon	H1-5
GO_BP_2023	GO:0045944	Positive Regulation Of Transcription By RNA Polymerase II	0.949351	0.953382	down	Trichlorfon	MYBL1
GO_BP_2023	GO:0045944	Positive Regulation Of Transcription By RNA Polymerase II	0.954004	0.960583	up	Trichlorfon	NR4A1
GO_BP_2023	GO:0045892	Negative Regulation Of DNA-templated Transcription	0.961875	0.963913	down	Trichlorfon	PDGFB
GO_BP_2023	GO:0010468	Regulation Of Gene Expression	0.975716	0.980192	up	Trichlorfon	BMP7
GO_BP_2023	GO:0006355	Regulation Of DNA-templated Transcription	0.987956	0.990216	up	Trichlorfon	NR4A1;BMP7
GO_BP_2023	GO:0006357	Regulation Of Transcription By RNA Polymerase II	0.991296	0.991296	up	Trichlorfon	H1-5;NR4A1
GO_BP_2023	GO:0006357	Regulation Of Transcription By RNA Polymerase II	0.99869	0.99869	down	Trichlorfon	MYBL1
KEGG_Human_2021	NA	Pyrimidine metabolism	3.09062e+09	0.00163803	up	Trichlorfon	CDA;PNP;CANT1;NME4
KEGG_Human_2021	NA	Phospholipase D signaling pathway	0.00115116	0.0519172	down	Trichlorfon	F2R;PDGFB;GRM1;DNM2
KEGG_Human_2021	NA	Glycolysis / Gluconeogenesis	0.00117994	0.0519172	down	Trichlorfon	PKLR;ALDOC;GCK
KEGG_Human_2021	NA	Vitamin digestion and absorption	0.00249745	0.0644413	down	Trichlorfon	APOB;PLB1
KEGG_Human_2021	NA	Maturity onset diabetes of the young	0.00292915	0.0644413	down	Trichlorfon	PKLR;GCK
KEGG_Human_2021	NA	Galactose metabolism	0.00414943	0.07303	down	Trichlorfon	LCT;GCK
KEGG_Human_2021	NA	Type II diabetes mellitus	0.0089647	0.131482	down	Trichlorfon	PKLR;GCK
KEGG_Human_2021	NA	Neomycin, kanamycin and gentamicin biosynthesis	0.0154056	0.19367	down	Trichlorfon	GCK
KEGG_Human_2021	NA	Purine metabolism	0.00820195	0.217352	up	Trichlorfon	PNP;CANT1;NME4
KEGG_Human_2021	NA	Gap junction	0.0305184	0.335702	down	Trichlorfon	PDGFB;GRM1
KEGG_Human_2021	NA	Vitamin B6 metabolism	0.0190493	0.336537	up	Trichlorfon	PSAT1
KEGG_Human_2021	NA	Calcium signaling pathway	0.0384577	0.376031	down	Trichlorfon	F2R;PDGFB;GRM1
KEGG_Human_2021	NA	Insulin signaling pathway	0.0674914	0.405099	down	Trichlorfon	PKLR;GCK
KEGG_Human_2021	NA	Fluid shear stress and atherosclerosis	0.0692143	0.405099	down	Trichlorfon	MAP2K4;PDGFB
KEGG_Human_2021	NA	alpha-Linolenic acid metabolism	0.0747273	0.405099	down	Trichlorfon	PLB1
KEGG_Human_2021	NA	Linoleic acid metabolism	0.0861625	0.405099	down	Trichlorfon	PLB1
KEGG_Human_2021	NA	Pentose phosphate pathway	0.0889995	0.405099	down	Trichlorfon	ALDOC
KEGG_Human_2021	NA	Neuroactive ligand-receptor interaction	0.0892241	0.405099	down	Trichlorfon	NPFFR2;F2R;GRM1
KEGG_Human_2021	NA	Fructose and mannose metabolism	0.0974586	0.405099	down	Trichlorfon	ALDOC
KEGG_Human_2021	NA	Starch and sucrose metabolism	0.10584	0.405099	down	Trichlorfon	GCK
KEGG_Human_2021	NA	Aldosterone-regulated sodium reabsorption	0.108617	0.405099	down	Trichlorfon	KCNJ1
KEGG_Human_2021	NA	Kaposi sarcoma-associated herpesvirus infection	0.120484	0.405099	down	Trichlorfon	MAP2K4;PDGFB
KEGG_Human_2021	NA	Fat digestion and absorption	0.125101	0.405099	down	Trichlorfon	APOB
KEGG_Human_2021	NA	ABC transporters	0.130529	0.405099	down	Trichlorfon	ABCA4
KEGG_Human_2021	NA	Carbohydrate digestion and absorption	0.135924	0.405099	down	Trichlorfon	LCT
KEGG_Human_2021	NA	Pyruvate metabolism	0.135924	0.405099	down	Trichlorfon	PKLR
KEGG_Human_2021	NA	Rap1 signaling pathway	0.138141	0.405099	down	Trichlorfon	F2R;PDGFB
KEGG_Human_2021	NA	Amino sugar and nucleotide sugar metabolism	0.138609	0.405099	down	Trichlorfon	GCK
KEGG_Human_2021	NA	Ether lipid metabolism	0.141285	0.405099	down	Trichlorfon	PLB1
KEGG_Human_2021	NA	Lipid and atherosclerosis	0.14344	0.405099	down	Trichlorfon	MAP2K4;APOB
KEGG_Human_2021	NA	Cholesterol metabolism	0.143954	0.405099	down	Trichlorfon	APOB
KEGG_Human_2021	NA	cAMP signaling pathway	0.144505	0.405099	down	Trichlorfon	F2R;CNGA3
KEGG_Human_2021	NA	Regulation of actin cytoskeleton	0.14664	0.405099	down	Trichlorfon	F2R;PDGFB
KEGG_Human_2021	NA	Endocrine and other factor-regulated calcium reabsorption	0.151911	0.405099	down	Trichlorfon	DNM2
KEGG_Human_2021	NA	Pyrimidine metabolism	0.159795	0.405099	down	Trichlorfon	TK2
KEGG_Human_2021	NA	Long-term depression	0.170195	0.405099	down	Trichlorfon	GRM1
KEGG_Human_2021	NA	Arachidonic acid metabolism	0.172775	0.405099	down	Trichlorfon	PLB1
KEGG_Human_2021	NA	Salmonella infection	0.180492	0.405099	down	Trichlorfon	MAP2K4;DNM2
KEGG_Human_2021	NA	Long-term potentiation	0.188091	0.405099	down	Trichlorfon	GRM1
KEGG_Human_2021	NA	Fc epsilon RI signaling pathway	0.190616	0.405099	down	Trichlorfon	MAP2K4
KEGG_Human_2021	NA	Renal cell carcinoma	0.193134	0.405099	down	Trichlorfon	PDGFB
KEGG_Human_2021	NA	Central carbon metabolism in cancer	0.195644	0.405099	down	Trichlorfon	GCK
KEGG_Human_2021	NA	Epithelial cell signaling in Helicobacter pylori infection	0.195644	0.405099	down	Trichlorfon	MAP2K4
KEGG_Human_2021	NA	Prolactin signaling pathway	0.195644	0.405099	down	Trichlorfon	GCK
KEGG_Human_2021	NA	Melanoma	0.200641	0.405099	down	Trichlorfon	PDGFB
KEGG_Human_2021	NA	Glioma	0.208079	0.405099	down	Trichlorfon	PDGFB
KEGG_Human_2021	NA	Gastric acid secretion	0.210543	0.405099	down	Trichlorfon	KCNJ1
KEGG_Human_2021	NA	Bacterial invasion of epithelial cells	0.212999	0.405099	down	Trichlorfon	DNM2
KEGG_Human_2021	NA	Synaptic vesicle cycle	0.215449	0.405099	down	Trichlorfon	DNM2
KEGG_Human_2021	NA	MAPK signaling pathway	0.231383	0.405099	down	Trichlorfon	MAP2K4;PDGFB
KEGG_Human_2021	NA	Complement and coagulation cascades	0.232384	0.405099	down	Trichlorfon	F2R
KEGG_Human_2021	NA	ErbB signaling pathway	0.232384	0.405099	down	Trichlorfon	MAP2K4
KEGG_Human_2021	NA	Insulin secretion	0.234773	0.405099	down	Trichlorfon	GCK
KEGG_Human_2021	NA	Taste transduction	0.234773	0.405099	down	Trichlorfon	GRM1
KEGG_Human_2021	NA	MicroRNAs in cancer	0.249745	0.405859	down	Trichlorfon	FSCN1;PDGFB
KEGG_Human_2021	NA	GnRH signaling pathway	0.251298	0.405859	down	Trichlorfon	MAP2K4
KEGG_Human_2021	NA	Fc gamma R-mediated phagocytosis	0.260583	0.405859	down	Trichlorfon	DNM2
KEGG_Human_2021	NA	Prostate cancer	0.260583	0.405859	down	Trichlorfon	PDGFB
KEGG_Human_2021	NA	Choline metabolism in cancer	0.262886	0.405859	down	Trichlorfon	PDGFB
KEGG_Human_2021	NA	Glycerophospholipid metabolism	0.262886	0.405859	down	Trichlorfon	PLB1
KEGG_Human_2021	NA	Chagas disease	0.272029	0.406661	down	Trichlorfon	MAP2K4
KEGG_Human_2021	NA	Toll-like receptor signaling pathway	0.276559	0.406661	down	Trichlorfon	MAP2K4
KEGG_Human_2021	NA	Glucagon signaling pathway	0.283301	0.406661	down	Trichlorfon	GCK
KEGG_Human_2021	NA	Drug metabolism	0.285535	0.406661	down	Trichlorfon	TK2
KEGG_Human_2021	NA	HIF-1 signaling pathway	0.287762	0.406661	down	Trichlorfon	ALDOC
KEGG_Human_2021	NA	TNF signaling pathway	0.294401	0.406661	down	Trichlorfon	MAP2K4
KEGG_Human_2021	NA	Glutamatergic synapse	0.298794	0.406661	down	Trichlorfon	GRM1
KEGG_Human_2021	NA	PI3K-Akt signaling pathway	0.300374	0.406661	down	Trichlorfon	F2R;PDGFB
KEGG_Human_2021	NA	Growth hormone synthesis, secretion and action	0.309658	0.412877	down	Trichlorfon	MAP2K4
KEGG_Human_2021	NA	Platelet activation	0.320357	0.420767	down	Trichlorfon	F2R
KEGG_Human_2021	NA	Purine metabolism	0.330892	0.421219	down	Trichlorfon	PKLR
KEGG_Human_2021	NA	Relaxin signaling pathway	0.330892	0.421219	down	Trichlorfon	MAP2K4
KEGG_Human_2021	NA	FoxO signaling pathway	0.335061	0.421219	down	Trichlorfon	GRM1
KEGG_Human_2021	NA	Yersinia infection	0.347415	0.424618	down	Trichlorfon	MAP2K4
KEGG_Human_2021	NA	Estrogen signaling pathway	0.347415	0.424618	down	Trichlorfon	GRM1
KEGG_Human_2021	NA	Spinocerebellar ataxia	0.359543	0.433422	down	Trichlorfon	GRM1
KEGG_Human_2021	NA	Cell adhesion molecules	0.369481	0.433524	down	Trichlorfon	LRRC4C
KEGG_Human_2021	NA	Retrograde endocannabinoid signaling	0.369481	0.433524	down	Trichlorfon	GRM1
KEGG_Human_2021	NA	Non-alcoholic fatty liver disease	0.383138	0.443634	down	Trichlorfon	PKLR
KEGG_Human_2021	NA	JAK-STAT signaling pathway	0.396505	0.447339	down	Trichlorfon	PDGFB
KEGG_Human_2021	NA	Hepatitis B	0.396505	0.447339	down	Trichlorfon	MAP2K4
KEGG_Human_2021	NA	Ubiquinone and other terpenoid-quinone biosynthesis	0.0346505	0.459119	up	Trichlorfon	HPD
KEGG_Human_2021	NA	Drug metabolism	0.0468969	0.468607	up	Trichlorfon	CDA;NME4
KEGG_Human_2021	NA	Phenylalanine metabolism	0.0530498	0.468607	up	Trichlorfon	HPD
KEGG_Human_2021	NA	Axon guidance	0.433145	0.482491	down	Trichlorfon	LRRC4C
KEGG_Human_2021	NA	Pathogenic Escherichia coli infection	0.45918	0.501808	down	Trichlorfon	F2R
KEGG_Human_2021	NA	Focal adhesion	0.465922	0.501808	down	Trichlorfon	PDGFB
KEGG_Human_2021	NA	Epstein-Barr virus infection	0.467594	0.501808	down	Trichlorfon	MAP2K4
KEGG_Human_2021	NA	Arginine biosynthesis	0.0681186	0.515755	up	Trichlorfon	NAGS
KEGG_Human_2021	NA	Pathways in cancer	0.492899	0.518833	down	Trichlorfon	F2R;PDGFB
KEGG_Human_2021	NA	Human T-cell leukemia virus 1 infection	0.49525	0.518833	down	Trichlorfon	MAP2K4
KEGG_Human_2021	NA	Ras signaling pathway	0.51544	0.533632	down	Trichlorfon	PDGFB
KEGG_Human_2021	NA	Nicotinate and nicotinamide metabolism	0.106201	0.556117	up	Trichlorfon	PNP
KEGG_Human_2021	NA	Tyrosine metabolism	0.109067	0.556117	up	Trichlorfon	HPD
KEGG_Human_2021	NA	Glycine, serine and threonine metabolism	0.120437	0.556117	up	Trichlorfon	PSAT1
KEGG_Human_2021	NA	Porphyrin and chlorophyll metabolism	0.128871	0.556117	up	Trichlorfon	EARS2
KEGG_Human_2021	NA	Cysteine and methionine metabolism	0.148242	0.556117	up	Trichlorfon	PSAT1
KEGG_Human_2021	NA	Calcium signaling pathway	0.179107	0.556117	up	Trichlorfon	PHKG1;MCU
KEGG_Human_2021	NA	Cortisol synthesis and secretion	0.188335	0.556117	up	Trichlorfon	NR4A1
KEGG_Human_2021	NA	Aminoacyl-tRNA biosynthesis	0.190941	0.556117	up	Trichlorfon	EARS2
KEGG_Human_2021	NA	Fc epsilon RI signaling pathway	0.196128	0.556117	up	Trichlorfon	ALOX5AP
KEGG_Human_2021	NA	RIG-I-like receptor signaling pathway	0.201282	0.556117	up	Trichlorfon	TRIM25
KEGG_Human_2021	NA	p53 signaling pathway	0.208952	0.556117	up	Trichlorfon	SESN2
KEGG_Human_2021	NA	Thyroid hormone synthesis	0.214025	0.556117	up	Trichlorfon	SERPINA7
KEGG_Human_2021	NA	Pancreatic cancer	0.21655	0.556117	up	Trichlorfon	RALB
KEGG_Human_2021	NA	Colorectal cancer	0.241361	0.556117	up	Trichlorfon	RALB
KEGG_Human_2021	NA	TGF-beta signaling pathway	0.260651	0.556117	up	Trichlorfon	BMP7
KEGG_Human_2021	NA	Aldosterone synthesis and secretion	0.270114	0.556117	up	Trichlorfon	NR4A1
KEGG_Human_2021	NA	Longevity regulating pathway	0.279459	0.556117	up	Trichlorfon	SESN2
KEGG_Human_2021	NA	NF-kappa B signaling pathway	0.284086	0.556117	up	Trichlorfon	TRIM25
KEGG_Human_2021	NA	Glucagon signaling pathway	0.290973	0.556117	up	Trichlorfon	PHKG1
KEGG_Human_2021	NA	Alzheimer disease	0.331121	0.556117	up	Trichlorfon	DKK2;MCU
KEGG_Human_2021	NA	Lysosome	0.337388	0.556117	up	Trichlorfon	CTSV
KEGG_Human_2021	NA	Insulin signaling pathway	0.356353	0.556117	up	Trichlorfon	PHKG1
KEGG_Human_2021	NA	Estrogen signaling pathway	0.356353	0.556117	up	Trichlorfon	FKBP5
KEGG_Human_2021	NA	Apoptosis	0.366656	0.556117	up	Trichlorfon	CTSV
KEGG_Human_2021	NA	Spinocerebellar ataxia	0.368698	0.556117	up	Trichlorfon	MCU
KEGG_Human_2021	NA	Phospholipase D signaling pathway	0.378807	0.556117	up	Trichlorfon	RALB
KEGG_Human_2021	NA	mTOR signaling pathway	0.390728	0.556117	up	Trichlorfon	SESN2
KEGG_Human_2021	NA	Cushing syndrome	0.392692	0.556117	up	Trichlorfon	NR4A1
KEGG_Human_2021	NA	Cellular senescence	0.394651	0.556117	up	Trichlorfon	MCU
KEGG_Human_2021	NA	Hippo signaling pathway	0.408188	0.556117	up	Trichlorfon	BMP7
KEGG_Human_2021	NA	Wnt signaling pathway	0.413898	0.556117	up	Trichlorfon	DKK2
KEGG_Human_2021	NA	Protein processing in endoplasmic reticulum	0.423294	0.556117	up	Trichlorfon	UBXN4
KEGG_Human_2021	NA	Influenza A	0.425155	0.556117	up	Trichlorfon	TRIM25
KEGG_Human_2021	NA	NOD-like receptor signaling pathway	0.441644	0.556117	up	Trichlorfon	MCU
KEGG_Human_2021	NA	Axon guidance	0.443447	0.556117	up	Trichlorfon	BMP7
KEGG_Human_2021	NA	Pathways of neurodegeneration	0.451189	0.556117	up	Trichlorfon	DKK2;MCU
KEGG_Human_2021	NA	Endocytosis	0.54496	0.557634	down	Trichlorfon	DNM2
KEGG_Human_2021	NA	Pathogenic Escherichia coli infection	0.469815	0.565913	up	Trichlorfon	ABCF2
KEGG_Human_2021	NA	Rap1 signaling pathway	0.49167	0.579077	up	Trichlorfon	RALB
KEGG_Human_2021	NA	Ras signaling pathway	0.526652	0.606794	up	Trichlorfon	RALB
KEGG_Human_2021	NA	Parkinson disease	0.55205	0.622524	up	Trichlorfon	MCU
KEGG_Human_2021	NA	Prion disease	0.585637	0.646641	up	Trichlorfon	MCU
KEGG_Human_2021	NA	MAPK signaling pathway	0.612984	0.651095	up	Trichlorfon	NR4A1
KEGG_Human_2021	NA	Cytokine-cytokine receptor interaction	0.614241	0.651095	up	Trichlorfon	BMP7
KEGG_Human_2021	NA	PI3K-Akt signaling pathway	0.681701	0.705227	up	Trichlorfon	NR4A1
KEGG_Human_2021	NA	Amyotrophic lateral sclerosis	0.691921	0.705227	up	Trichlorfon	MCU
KEGG_Human_2021	NA	Olfactory transduction	0.748762	0.757369	down	Trichlorfon	CNGA3
KEGG_Human_2021	NA	Pathways of neurodegeneration	0.775205	0.775205	down	Trichlorfon	GRM1
KEGG_Human_2021	NA	Pathways in cancer	0.821811	0.821811	up	Trichlorfon	RALB
GO_BP_2023	GO:0099560	Synaptic Membrane Adhesion	9.3598e+07	0.0529765	down	Guanitoxin	NTNG1;PTPRD;LRRC4C
GO_BP_2023	GO:0006704	Glucocorticoid Biosynthetic Process	0.0087202	0.145818	up	Guanitoxin	CYP17A1
GO_BP_2023	GO:0062176	R-loop Processing	0.0087202	0.145818	up	Guanitoxin	PRIMPOL
GO_BP_2023	GO:0060556	Regulation Of Vitamin D Biosynthetic Process	0.0087202	0.145818	up	Guanitoxin	SNAI1
GO_BP_2023	GO:0046137	Negative Regulation Of Vitamin Metabolic Process	0.0087202	0.145818	up	Guanitoxin	SNAI1
GO_BP_2023	GO:0033605	Positive Regulation Of Catecholamine Secretion	0.0104554	0.145818	up	Guanitoxin	KCNB1
GO_BP_2023	GO:0014061	Regulation Of Norepinephrine Secretion	0.0104554	0.145818	up	Guanitoxin	KCNB1
GO_BP_2023	GO:0036289	Peptidyl-Serine Autophosphorylation	0.0121876	0.145818	up	Guanitoxin	MAP2K2
GO_BP_2023	GO:0008211	Glucocorticoid Metabolic Process	0.0121876	0.145818	up	Guanitoxin	CYP17A1
GO_BP_2023	GO:0003198	Epithelial To Mesenchymal Transition Involved In Endocardial Cushion Formation	0.0139168	0.145818	up	Guanitoxin	SNAI1
GO_BP_2023	GO:0045956	Positive Regulation Of Calcium Ion-Dependent Exocytosis	0.0139168	0.145818	up	Guanitoxin	KCNB1
GO_BP_2023	GO:0120009	Intermembrane Lipid Transfer	0.0139168	0.145818	up	Guanitoxin	GLTP
GO_BP_2023	GO:0042276	Error-Prone Translesion Synthesis	0.0156432	0.145818	up	Guanitoxin	PRIMPOL
GO_BP_2023	GO:0006264	Mitochondrial DNA Replication	0.0156432	0.145818	up	Guanitoxin	PRIMPOL
GO_BP_2023	GO:1900452	Regulation Of Long-Term Synaptic Depression	0.0156432	0.145818	up	Guanitoxin	KCNB1
GO_BP_2023	GO:0015671	Oxygen Transport	0.0173666	0.145818	up	Guanitoxin	HBE1
GO_BP_2023	GO:0099558	Maintenance Of Synapse Structure	0.0173666	0.145818	up	Guanitoxin	CBLN3
GO_BP_2023	GO:0061314	Notch Signaling Involved In Heart Development	0.0173666	0.145818	up	Guanitoxin	SNAI1
GO_BP_2023	GO:0010894	Negative Regulation Of Steroid Biosynthetic Process	0.0173666	0.145818	up	Guanitoxin	SNAI1
GO_BP_2023	GO:0015670	Carbon Dioxide Transport	0.019087	0.145818	up	Guanitoxin	HBE1
GO_BP_2023	GO:1903649	Regulation Of Cytoplasmic Transport	0.019087	0.145818	up	Guanitoxin	MAP2K2
GO_BP_2023	GO:0070302	Regulation Of Stress-Activated Protein Kinase Signaling Cascade	0.019087	0.145818	up	Guanitoxin	MAP2K2
GO_BP_2023	GO:0097264	Self Proteolysis	0.019087	0.145818	up	Guanitoxin	CAPN3
GO_BP_2023	GO:0048332	Mesoderm Morphogenesis	0.0208046	0.145818	up	Guanitoxin	SNAI1
GO_BP_2023	GO:1903307	Positive Regulation Of Regulated Secretory Pathway	0.0208046	0.145818	up	Guanitoxin	KCNB1
GO_BP_2023	GO:0032042	Mitochondrial DNA Metabolic Process	0.0225192	0.145818	up	Guanitoxin	PRIMPOL
GO_BP_2023	GO:0006953	Acute-Phase Response	0.0225192	0.145818	up	Guanitoxin	APCS
GO_BP_2023	GO:0043518	Negative Regulation Of DNA Damage Response, Signal Transduction By P53 Class Mediator	0.0225192	0.145818	up	Guanitoxin	SNAI1
GO_BP_2023	GO:0140694	Non-Membrane-Bounded Organelle Assembly	0.0232683	0.145818	up	Guanitoxin	CAPN3;HAUS5
GO_BP_2023	GO:0035627	Ceramide Transport	0.0242309	0.145818	up	Guanitoxin	GLTP
GO_BP_2023	GO:0015669	Gas Transport	0.0259397	0.145818	up	Guanitoxin	HBE1
GO_BP_2023	GO:1902229	Regulation Of Intrinsic Apoptotic Signaling Pathway In Response To DNA Damage	0.0259397	0.145818	up	Guanitoxin	SNAI1
GO_BP_2023	GO:0045655	Regulation Of Monocyte Differentiation	0.0259397	0.145818	up	Guanitoxin	APCS
GO_BP_2023	GO:2000810	Regulation Of Bicellular Tight Junction Assembly	0.0259397	0.145818	up	Guanitoxin	SNAI1
GO_BP_2023	GO:0061311	Cell Surface Receptor Signaling Pathway Involved In Heart Development	0.0276455	0.145818	up	Guanitoxin	SNAI1
GO_BP_2023	GO:1903358	Regulation Of Golgi Organization	0.0276455	0.145818	up	Guanitoxin	MAP2K2
GO_BP_2023	GO:0046676	Negative Regulation Of Insulin Secretion	0.0293485	0.145818	up	Guanitoxin	KCNB1
GO_BP_2023	GO:0007019	Microtubule Depolymerization	0.0293485	0.145818	up	Guanitoxin	STMND1
GO_BP_2023	GO:0034331	Cell Junction Maintenance	0.0310486	0.145818	up	Guanitoxin	CBLN3
GO_BP_2023	GO:0090278	Negative Regulation Of Peptide Hormone Secretion	0.0310486	0.145818	up	Guanitoxin	KCNB1
GO_BP_2023	GO:1901797	Negative Regulation Of Signal Transduction By P53 Class Mediator	0.0310486	0.145818	up	Guanitoxin	SNAI1
GO_BP_2023	GO:0032365	Intracellular Lipid Transport	0.0310486	0.145818	up	Guanitoxin	GLTP
GO_BP_2023	GO:0120178	Steroid Hormone Biosynthetic Process	0.0327458	0.145818	up	Guanitoxin	CYP17A1
GO_BP_2023	GO:0060317	Cardiac Epithelial To Mesenchymal Transition	0.0327458	0.145818	up	Guanitoxin	SNAI1
GO_BP_2023	GO:2000641	Regulation Of Early Endosome To Late Endosome Transport	0.0327458	0.145818	up	Guanitoxin	MAP2K2
GO_BP_2023	GO:0002673	Regulation Of Acute Inflammatory Response	0.0327458	0.145818	up	Guanitoxin	APCS
GO_BP_2023	GO:0001707	Mesoderm Formation	0.0344401	0.145818	up	Guanitoxin	SNAI1
GO_BP_2023	GO:0042744	Hydrogen Peroxide Catabolic Process	0.0344401	0.145818	up	Guanitoxin	HBE1
GO_BP_2023	GO:0006301	Postreplication Repair	0.03782	0.145818	up	Guanitoxin	PRIMPOL
GO_BP_2023	GO:0019985	Translesion Synthesis	0.0395057	0.145818	up	Guanitoxin	PRIMPOL
GO_BP_2023	GO:0090314	Positive Regulation Of Protein Targeting To Membrane	0.0395057	0.145818	up	Guanitoxin	KCNB1
GO_BP_2023	GO:1901888	Regulation Of Cell Junction Assembly	0.0395057	0.145818	up	Guanitoxin	SNAI1
GO_BP_2023	GO:0070371	ERK1 And ERK2 Cascade	0.0411885	0.145818	up	Guanitoxin	MAP2K2
GO_BP_2023	GO:1902230	Negative Regulation Of Intrinsic Apoptotic Signaling Pathway In Response To DNA Damage	0.0428684	0.145818	up	Guanitoxin	SNAI1
GO_BP_2023	GO:0071331	Cellular Response To Hexose Stimulus	0.0428684	0.145818	up	Guanitoxin	KCNB1
GO_BP_2023	GO:1903035	Negative Regulation Of Response To Wounding	0.0428684	0.145818	up	Guanitoxin	APCS
GO_BP_2023	GO:0072657	Protein Localization To Membrane	0.0443478	0.145818	up	Guanitoxin	KCNB1;CAPN3
GO_BP_2023	GO:0002526	Acute Inflammatory Response	0.0445455	0.145818	up	Guanitoxin	APCS
GO_BP_2023	GO:0000731	DNA Synthesis Involved In DNA Repair	0.0462197	0.145818	up	Guanitoxin	PRIMPOL
GO_BP_2023	GO:0031109	Microtubule Polymerization Or Depolymerization	0.0462197	0.145818	up	Guanitoxin	STMND1
GO_BP_2023	GO:0031110	Regulation Of Microtubule Polymerization Or Depolymerization	0.0462197	0.145818	up	Guanitoxin	STMND1
GO_BP_2023	GO:0050433	Regulation Of Catecholamine Secretion	0.0462197	0.145818	up	Guanitoxin	KCNB1
GO_BP_2023	GO:0051261	Protein Depolymerization	0.0478911	0.145818	up	Guanitoxin	STMND1
GO_BP_2023	GO:0090313	Regulation Of Protein Targeting To Membrane	0.0478911	0.145818	up	Guanitoxin	KCNB1
GO_BP_2023	GO:0071470	Cellular Response To Osmotic Stress	0.0478911	0.145818	up	Guanitoxin	CAPN3
GO_BP_2023	GO:0043516	Regulation Of DNA Damage Response, Signal Transduction By P53 Class Mediator	0.0478911	0.145818	up	Guanitoxin	SNAI1
GO_BP_2023	GO:0061045	Negative Regulation Of Wound Healing	0.0478911	0.145818	up	Guanitoxin	APCS
GO_BP_2023	GO:0017158	Regulation Of Calcium Ion-Dependent Exocytosis	0.0478911	0.145818	up	Guanitoxin	KCNB1
GO_BP_2023	GO:1901362	Organic Cyclic Compound Biosynthetic Process	0.0495596	0.146524	up	Guanitoxin	CYP17A1
GO_BP_2023	GO:0045214	Sarcomere Organization	0.0495596	0.146524	up	Guanitoxin	CAPN3
GO_BP_2023	GO:0002762	Negative Regulation Of Myeloid Leukocyte Differentiation	0.0512253	0.149285	up	Guanitoxin	APCS
GO_BP_2023	GO:0006687	Glycosphingolipid Metabolic Process	0.0545481	0.153514	up	Guanitoxin	GLTP
GO_BP_2023	GO:0030261	Chromosome Condensation	0.0545481	0.153514	up	Guanitoxin	H1-6
GO_BP_2023	GO:0006664	Glycolipid Metabolic Process	0.0562053	0.153514	up	Guanitoxin	GLTP
GO_BP_2023	GO:0051281	Positive Regulation Of Release Of Sequestered Calcium Ion Into Cytosol	0.0562053	0.153514	up	Guanitoxin	CAPN3
GO_BP_2023	GO:0071333	Cellular Response To Glucose Stimulus	0.0578597	0.153514	up	Guanitoxin	KCNB1
GO_BP_2023	GO:0019755	One-Carbon Compound Transport	0.0595113	0.153514	up	Guanitoxin	HBE1
GO_BP_2023	GO:0007215	Glutamate Receptor Signaling Pathway	0.0595113	0.153514	up	Guanitoxin	KCNB1
GO_BP_2023	GO:0001508	Action Potential	0.0595113	0.153514	up	Guanitoxin	KCNB1
GO_BP_2023	GO:0031667	Response To Nutrient Levels	0.0595113	0.153514	up	Guanitoxin	KCNB1
GO_BP_2023	GO:0006338	Chromatin Remodeling	0.0602097	0.153514	up	Guanitoxin	SNAI1;PRIMPOL
GO_BP_2023	GO:0031648	Protein Destabilization	0.06116	0.153514	up	Guanitoxin	CAPN3
GO_BP_2023	GO:0043122	Regulation Of I-kappaB kinase/NF-kappaB Signaling	0.0620783	0.153514	up	Guanitoxin	TMEM101;CAPN3
GO_BP_2023	GO:0003180	Aortic Valve Morphogenesis	0.0628059	0.153514	up	Guanitoxin	SNAI1
GO_BP_2023	GO:0070828	Heterochromatin Organization	0.0660894	0.153514	up	Guanitoxin	SNAI1
GO_BP_2023	GO:0050709	Negative Regulation Of Protein Secretion	0.0660894	0.153514	up	Guanitoxin	KCNB1
GO_BP_2023	GO:0051180	Vitamin Transport	0.0660894	0.153514	up	Guanitoxin	SLC52A2
GO_BP_2023	GO:0007219	Notch Signaling Pathway	0.0677269	0.153514	up	Guanitoxin	SNAI1
GO_BP_2023	GO:0006767	Water-Soluble Vitamin Metabolic Process	0.0677269	0.153514	up	Guanitoxin	SLC52A2
GO_BP_2023	GO:0070507	Regulation Of Microtubule Cytoskeleton Organization	0.0677269	0.153514	up	Guanitoxin	STMND1
GO_BP_2023	GO:0003176	Aortic Valve Development	0.0677269	0.153514	up	Guanitoxin	SNAI1
GO_BP_2023	GO:0045910	Negative Regulation Of DNA Recombination	0.0693617	0.155492	up	Guanitoxin	H1-6
GO_BP_2023	GO:1904427	Positive Regulation Of Calcium Ion Transmembrane Transport	0.0709936	0.156604	up	Guanitoxin	CAPN3
GO_BP_2023	GO:0045005	DNA-templated DNA Replication Maintenance Of Fidelity	0.0726228	0.156604	up	Guanitoxin	PRIMPOL
GO_BP_2023	GO:0001678	Intracellular Glucose Homeostasis	0.0726228	0.156604	up	Guanitoxin	KCNB1
GO_BP_2023	GO:1903508	Positive Regulation Of Nucleic Acid-Templated Transcription	0.0729285	0.156604	up	Guanitoxin	MAP2K2;SNAI1;CAPN3
GO_BP_2023	GO:0000018	Regulation Of DNA Recombination	0.0742492	0.156687	up	Guanitoxin	H1-6
GO_BP_2023	GO:0051276	Chromosome Organization	0.0758728	0.156687	up	Guanitoxin	H1-6
GO_BP_2023	GO:0031297	Replication Fork Processing	0.0774937	0.156687	up	Guanitoxin	PRIMPOL
GO_BP_2023	GO:0030239	Myofibril Assembly	0.0774937	0.156687	up	Guanitoxin	CAPN3
GO_BP_2023	GO:0009749	Response To Glucose	0.0774937	0.156687	up	Guanitoxin	KCNB1
GO_BP_2023	GO:0001837	Epithelial To Mesenchymal Transition	0.0791118	0.156687	up	Guanitoxin	SNAI1
GO_BP_2023	GO:0061041	Regulation Of Wound Healing	0.0791118	0.156687	up	Guanitoxin	APCS
GO_BP_2023	GO:0010718	Positive Regulation Of Epithelial To Mesenchymal Transition	0.0791118	0.156687	up	Guanitoxin	SNAI1
GO_BP_2023	GO:0051053	Negative Regulation Of DNA Metabolic Process	0.0823397	0.161513	up	Guanitoxin	H1-6
GO_BP_2023	GO:0006694	Steroid Biosynthetic Process	0.0839496	0.161563	up	Guanitoxin	CYP17A1
GO_BP_2023	GO:0010942	Positive Regulation Of Cell Death	0.0839496	0.161563	up	Guanitoxin	HBE1
GO_BP_2023	GO:0051279	Regulation Of Release Of Sequestered Calcium Ion Into Cytosol	0.0855567	0.161607	up	Guanitoxin	CAPN3
GO_BP_2023	GO:0032872	Regulation Of Stress-Activated MAPK Cascade	0.0855567	0.161607	up	Guanitoxin	MAP2K2
GO_BP_2023	GO:0030162	Regulation Of Proteolysis	0.0871611	0.163127	up	Guanitoxin	CAPN3
GO_BP_2023	GO:0048762	Mesenchymal Cell Differentiation	0.0903616	0.16607	up	Guanitoxin	SNAI1
GO_BP_2023	GO:1903321	Negative Regulation Of Protein Modification By Small Protein Conjugation Or Removal	0.0903616	0.16607	up	Guanitoxin	CAPN3
GO_BP_2023	GO:0007517	Muscle Organ Development	0.09673	0.175933	up	Guanitoxin	CAPN3
GO_BP_2023	GO:0045862	Positive Regulation Of Proteolysis	0.0983153	0.175933	up	Guanitoxin	CAPN3
GO_BP_2023	GO:0010941	Regulation Of Cell Death	0.0983153	0.175933	up	Guanitoxin	HBE1
GO_BP_2023	GO:0009416	Response To Light Stimulus	0.0998979	0.17721	up	Guanitoxin	PRIMPOL
GO_BP_2023	GO:2001243	Negative Regulation Of Intrinsic Apoptotic Signaling Pathway	0.101478	0.178461	up	Guanitoxin	SNAI1
GO_BP_2023	GO:0097435	Supramolecular Fiber Organization	0.105403	0.183602	up	Guanitoxin	STMND1;CAPN3
GO_BP_2023	GO:0010038	Response To Metal Ion	0.106201	0.183602	up	Guanitoxin	CAPN3
GO_BP_2023	GO:0065003	Protein-Containing Complex Assembly	0.112135	0.190657	up	Guanitoxin	APCS;CAPN3
GO_BP_2023	GO:0006508	Proteolysis	0.113268	0.190657	up	Guanitoxin	PRSS48;CAPN3
GO_BP_2023	GO:0006261	DNA-templated DNA Replication	0.114021	0.190657	up	Guanitoxin	PRIMPOL
GO_BP_2023	GO:0071277	Cellular Response To Calcium Ion	0.114021	0.190657	up	Guanitoxin	CAPN3
GO_BP_2023	GO:0008610	Lipid Biosynthetic Process	0.11713	0.194264	up	Guanitoxin	CYP17A1
GO_BP_2023	GO:1903532	Positive Regulation Of Secretion By Cell	0.120228	0.197794	up	Guanitoxin	KCNB1
GO_BP_2023	GO:0031032	Actomyosin Structure Organization	0.126393	0.20549	up	Guanitoxin	CAPN3
GO_BP_2023	GO:1901565	Organonitrogen Compound Catabolic Process	0.127928	0.20549	up	Guanitoxin	CAPN3
GO_BP_2023	GO:0031669	Cellular Response To Nutrient Levels	0.127928	0.20549	up	Guanitoxin	KCNB1
GO_BP_2023	GO:1905477	Positive Regulation Of Protein Localization To Membrane	0.12946	0.206327	up	Guanitoxin	KCNB1
GO_BP_2023	GO:0051225	Spindle Assembly	0.132516	0.209561	up	Guanitoxin	HAUS5
GO_BP_2023	GO:0010717	Regulation Of Epithelial To Mesenchymal Transition	0.135562	0.212728	up	Guanitoxin	SNAI1
GO_BP_2023	GO:0009057	Macromolecule Catabolic Process	0.138598	0.215832	up	Guanitoxin	CAPN3
GO_BP_2023	GO:0042593	Glucose Homeostasis	0.141623	0.217226	up	Guanitoxin	KCNB1
GO_BP_2023	GO:0050796	Regulation Of Insulin Secretion	0.141623	0.217226	up	Guanitoxin	KCNB1
GO_BP_2023	GO:0015711	Organic Anion Transport	0.144638	0.218564	up	Guanitoxin	SLC52A2
GO_BP_2023	GO:0060627	Regulation Of Vesicle-Mediated Transport	0.144638	0.218564	up	Guanitoxin	MAP2K2
GO_BP_2023	GO:0050730	Regulation Of Peptidyl-Tyrosine Phosphorylation	0.146141	0.219212	up	Guanitoxin	CSPG4
GO_BP_2023	GO:0008202	Steroid Metabolic Process	0.149141	0.222078	up	Guanitoxin	CYP17A1
GO_BP_2023	GO:0006665	Sphingolipid Metabolic Process	0.15213	0.224888	up	Guanitoxin	GLTP
GO_BP_2023	GO:0000165	MAPK Cascade	0.158078	0.231999	up	Guanitoxin	MAP2K2
GO_BP_2023	GO:0009411	Response To UV	0.161037	0.234653	up	Guanitoxin	PRIMPOL
GO_BP_2023	GO:0030163	Protein Catabolic Process	0.163985	0.237255	up	Guanitoxin	CAPN3
GO_BP_2023	GO:0043523	Regulation Of Neuron Apoptotic Process	0.168389	0.241911	up	Guanitoxin	KCNB1
GO_BP_2023	GO:0051592	Response To Calcium Ion	0.169852	0.242307	up	Guanitoxin	CAPN3
GO_BP_2023	GO:0006869	Lipid Transport	0.172771	0.244759	up	Guanitoxin	GLTP
GO_BP_2023	GO:1902075	Cellular Response To Salt	0.174226	0.245118	up	Guanitoxin	CAPN3
GO_BP_2023	GO:0050728	Negative Regulation Of Inflammatory Response	0.17713	0.247496	up	Guanitoxin	APCS
GO_BP_2023	GO:0071900	Regulation Of Protein Serine/Threonine Kinase Activity	0.178578	0.247822	up	Guanitoxin	MAP2K2
GO_BP_2023	GO:0071902	Positive Regulation Of Protein Serine/Threonine Kinase Activity	0.185781	0.256077	up	Guanitoxin	MAP2K2
GO_BP_2023	GO:0006813	Potassium Ion Transport	0.192923	0.264136	up	Guanitoxin	KCNB1
GO_BP_2023	GO:0090316	Positive Regulation Of Intracellular Protein Transport	0.198593	0.268297	up	Guanitoxin	KCNB1
GO_BP_2023	GO:0043933	Protein-Containing Complex Organization	0.198593	0.268297	up	Guanitoxin	CAPN3
GO_BP_2023	GO:0050731	Positive Regulation Of Peptidyl-Tyrosine Phosphorylation	0.204224	0.274089	up	Guanitoxin	CSPG4
GO_BP_2023	GO:0050808	Synapse Organization	0.205625	0.274167	up	Guanitoxin	CBLN3
GO_BP_2023	GO:0120036	Plasma Membrane Bounded Cell Projection Organization	0.207025	0.27424	up	Guanitoxin	STMND1
GO_BP_2023	GO:0071248	Cellular Response To Metal Ion	0.211208	0.276285	up	Guanitoxin	CAPN3
GO_BP_2023	GO:0072659	Protein Localization To Plasma Membrane	0.213985	0.276285	up	Guanitoxin	KCNB1
GO_BP_2023	GO:0031327	Negative Regulation Of Cellular Biosynthetic Process	0.213985	0.276285	up	Guanitoxin	SNAI1
GO_BP_2023	GO:0071805	Potassium Ion Transmembrane Transport	0.213985	0.276285	up	Guanitoxin	KCNB1
GO_BP_2023	GO:1990778	Protein Localization To Cell Periphery	0.220887	0.283402	up	Guanitoxin	KCNB1
GO_BP_2023	GO:0045860	Positive Regulation Of Protein Kinase Activity	0.224999	0.28677	up	Guanitoxin	MAP2K2
GO_BP_2023	GO:0032102	Negative Regulation Of Response To External Stimulus	0.226365	0.28677	up	Guanitoxin	APCS
GO_BP_2023	GO:0051248	Negative Regulation Of Protein Metabolic Process	0.227729	0.28677	up	Guanitoxin	APCS
GO_BP_2023	GO:0048666	Neuron Development	0.231807	0.290114	up	Guanitoxin	STMND1
GO_BP_2023	GO:0051092	Positive Regulation Of NF-kappaB Transcription Factor Activity	0.234513	0.291613	up	Guanitoxin	CAPN3
GO_BP_2023	GO:0051128	Regulation Of Cellular Component Organization	0.235863	0.291613	up	Guanitoxin	IL17RB
GO_BP_2023	GO:0018105	Peptidyl-Serine Phosphorylation	0.242578	0.298108	up	Guanitoxin	MAP2K2
GO_BP_2023	GO:0046777	Protein Autophosphorylation	0.247908	0.302643	up	Guanitoxin	MAP2K2
GO_BP_2023	GO:0071705	Nitrogen Compound Transport	0.249235	0.302643	up	Guanitoxin	SLC52A2
GO_BP_2023	GO:0061024	Membrane Organization	0.25452	0.307231	up	Guanitoxin	GLTP
GO_BP_2023	GO:0043123	Positive Regulation Of I-kappaB kinase/NF-kappaB Signaling	0.264982	0.317978	up	Guanitoxin	TMEM101
GO_BP_2023	GO:0031175	Neuron Projection Development	0.286741	0.342077	up	Guanitoxin	STMND1
GO_BP_2023	GO:0051247	Positive Regulation Of Protein Metabolic Process	0.29177	0.346052	up	Guanitoxin	CAPN3
GO_BP_2023	GO:0043408	Regulation Of MAPK Cascade	0.301723	0.355789	up	Guanitoxin	MAP2K2
GO_BP_2023	GO:2000147	Positive Regulation Of Cell Motility	0.322425	0.378015	up	Guanitoxin	SNAI1
GO_BP_2023	GO:0001558	Regulation Of Cell Growth	0.329588	0.383398	up	Guanitoxin	IL17RB
GO_BP_2023	GO:0006915	Apoptotic Process	0.330775	0.383398	up	Guanitoxin	CAPN3
GO_BP_2023	GO:0048813	Dendrite Morphogenesis	0.00244583	0.384401	down	Guanitoxin	DOCK10;BTBD3;SHANK1
GO_BP_2023	GO:0098703	Calcium Ion Import Across Plasma Membrane	0.00287118	0.384401	down	Guanitoxin	SLC24A2;CACNA1F;CACNA1E
GO_BP_2023	GO:0032366	Intracellular Sterol Transport	0.00579135	0.384401	down	Guanitoxin	SERAC1;ABCG1
GO_BP_2023	GO:0060997	Dendritic Spine Morphogenesis	0.00579135	0.384401	down	Guanitoxin	DOCK10;SHANK1
GO_BP_2023	GO:0032367	Intracellular Cholesterol Transport	0.00658542	0.384401	down	Guanitoxin	SERAC1;ABCG1
GO_BP_2023	GO:0007601	Visual Perception	0.00774726	0.384401	down	Guanitoxin	GRM8;CABP2;GUCA1C;CACNA1F
GO_BP_2023	GO:0050953	Sensory Perception Of Light Stimulus	0.00801616	0.384401	down	Guanitoxin	GRM8;CABP2;GUCA1C;CACNA1F
GO_BP_2023	GO:0008306	Associative Learning	0.00831228	0.384401	down	Guanitoxin	FOXB1;SHANK1
GO_BP_2023	GO:0071542	Dopaminergic Neuron Differentiation	0.00924358	0.384401	down	Guanitoxin	OTX2;LMX1B
GO_BP_2023	GO:0040019	Positive Regulation Of Embryonic Development	0.0102191	0.384401	down	Guanitoxin	OTX2;NR2C2
GO_BP_2023	GO:0098742	Cell-Cell Adhesion Via Plasma-Membrane Adhesion Molecules	0.0107412	0.384401	down	Guanitoxin	NTNG1;PTPRD;PTPRT;ROBO3;LRRC4C
GO_BP_2023	GO:0030182	Neuron Differentiation	0.010994	0.384401	down	Guanitoxin	PTPRD;ATOH7;OTX2;LMX1B;LHX9
GO_BP_2023	GO:0010975	Regulation Of Neuron Projection Development	0.0112509	0.384401	down	Guanitoxin	NTNG1;CAMK1D;ZNF804A;LRRC4C;SRCIN1
GO_BP_2023	GO:0030879	Mammary Gland Development	0.0123001	0.384401	down	Guanitoxin	FOXB1;NOTCH4
GO_BP_2023	GO:0030837	Negative Regulation Of Actin Filament Polymerization	0.0134042	0.384401	down	Guanitoxin	PFN4;SSH1
GO_BP_2023	GO:0031175	Neuron Projection Development	0.0165966	0.384401	down	Guanitoxin	DOCK10;ATOH7;ATCAY;PPP1R9B;SHANK1
GO_BP_2023	GO:0097061	Dendritic Spine Organization	0.0169618	0.384401	down	Guanitoxin	DOCK10;SHANK1
GO_BP_2023	GO:0120035	Regulation Of Plasma Membrane Bounded Cell Projection Organization	0.0195315	0.384401	down	Guanitoxin	NTNG1;ZNF804A
GO_BP_2023	GO:0051494	Negative Regulation Of Cytoskeleton Organization	0.0195315	0.384401	down	Guanitoxin	SSH1;SHANK1
GO_BP_2023	GO:0048545	Response To Steroid Hormone	0.0208736	0.384401	down	Guanitoxin	PAQR8;WBP2
GO_BP_2023	GO:0097553	Calcium Ion Transmembrane Import Into Cytosol	0.0262844	0.384401	down	Guanitoxin	SLC24A2;CACNA1F;CACNA1E
GO_BP_2023	GO:0048812	Neuron Projection Morphogenesis	0.0264865	0.384401	down	Guanitoxin	DOCK10;NTNG1;BTBD3;SHANK1
GO_BP_2023	GO:0045815	Transcription Initiation-Coupled Chromatin Remodeling	0.0281319	0.384401	down	Guanitoxin	WBP2;USP21
GO_BP_2023	GO:0007411	Axon Guidance	0.0282585	0.384401	down	Guanitoxin	ROBO3;OTX2;NCAM1;LGR6
GO_BP_2023	GO:0051094	Positive Regulation Of Developmental Process	0.0344517	0.384401	down	Guanitoxin	SMARCD3;SHLD2;OTX2;NR2C2;SHANK1
GO_BP_2023	GO:0071709	Membrane Assembly	0.034558	0.384401	down	Guanitoxin	PTPRD;RFTN1
GO_BP_2023	GO:0022029	Telencephalon Cell Migration	0.0379152	0.384401	down	Guanitoxin	FOXB1
GO_BP_2023	GO:0140009	L-aspartate Import Across Plasma Membrane	0.0379152	0.384401	down	Guanitoxin	SLC1A2
GO_BP_2023	GO:0070778	L-aspartate Transmembrane Transport	0.0379152	0.384401	down	Guanitoxin	SLC1A2
GO_BP_2023	GO:0007185	Transmembrane Receptor Protein Tyrosine Phosphatase Signaling Pathway	0.0379152	0.384401	down	Guanitoxin	PTPRD
GO_BP_2023	GO:0046477	Glycosylceramide Catabolic Process	0.0379152	0.384401	down	Guanitoxin	LCT
GO_BP_2023	GO:0006677	Glycosylceramide Metabolic Process	0.0379152	0.384401	down	Guanitoxin	LCT
GO_BP_2023	GO:0010286	Heat Acclimation	0.0379152	0.384401	down	Guanitoxin	HSBP1L1
GO_BP_2023	GO:0007221	Positive Regulation Of Transcription Of Notch Receptor Target	0.0379152	0.384401	down	Guanitoxin	NOTCH4
GO_BP_2023	GO:1903044	Protein Localization To Membrane Raft	0.0379152	0.384401	down	Guanitoxin	RFTN1
GO_BP_2023	GO:0070370	Cellular Heat Acclimation	0.0379152	0.384401	down	Guanitoxin	HSBP1L1
GO_BP_2023	GO:1903531	Negative Regulation Of Secretion By Cell	0.0379642	0.384401	down	Guanitoxin	PNKD;STXBP6
GO_BP_2023	GO:0062012	Regulation Of Small Molecule Metabolic Process	0.0379642	0.384401	down	Guanitoxin	MLYCD;ABCG1
GO_BP_2023	GO:2000543	Positive Regulation Of Gastrulation	0.0453251	0.384401	down	Guanitoxin	OTX2
GO_BP_2023	GO:0033148	Positive Regulation Of Intracellular Estrogen Receptor Signaling Pathway	0.0453251	0.384401	down	Guanitoxin	WBP2
GO_BP_2023	GO:0034138	Toll-Like Receptor 3 Signaling Pathway	0.0453251	0.384401	down	Guanitoxin	RFTN1
GO_BP_2023	GO:0035773	Insulin Secretion Involved In Cellular Response To Glucose Stimulus	0.0453251	0.384401	down	Guanitoxin	PTPRN2
GO_BP_2023	GO:0060292	Long-Term Synaptic Depression	0.0453251	0.384401	down	Guanitoxin	SLC24A2
GO_BP_2023	GO:0002315	Marginal Zone B Cell Differentiation	0.0453251	0.384401	down	Guanitoxin	DOCK10
GO_BP_2023	GO:0003353	Positive Regulation Of Cilium Movement	0.0453251	0.384401	down	Guanitoxin	TACR3
GO_BP_2023	GO:2000155	Positive Regulation Of Cilium-Dependent Cell Motility	0.0453251	0.384401	down	Guanitoxin	TACR3
GO_BP_2023	GO:0032329	Serine Transport	0.0453251	0.384401	down	Guanitoxin	SFXN3
GO_BP_2023	GO:0060353	Regulation Of Cell Adhesion Molecule Production	0.0453251	0.384401	down	Guanitoxin	NOTCH4
GO_BP_2023	GO:1902093	Positive Regulation Of Flagellated Sperm Motility	0.0453251	0.384401	down	Guanitoxin	TACR3
GO_BP_2023	GO:0098659	Inorganic Cation Import Across Plasma Membrane	0.0453276	0.384401	down	Guanitoxin	SLC24A2;CACNA1F;CACNA1E
GO_BP_2023	GO:0006811	Monoatomic Ion Transport	0.0497721	0.384401	down	Guanitoxin	SLC24A2;TMEM63C;SLC1A2
GO_BP_2023	GO:1902075	Cellular Response To Salt	0.0520713	0.384401	down	Guanitoxin	CPNE2;SSH1;PPP1R9B
GO_BP_2023	GO:0033145	Positive Regulation Of Intracellular Steroid Hormone Receptor Signaling Pathway	0.0526782	0.384401	down	Guanitoxin	WBP2
GO_BP_2023	GO:0006000	Fructose Metabolic Process	0.0526782	0.384401	down	Guanitoxin	ALDOC
GO_BP_2023	GO:0060644	Mammary Gland Epithelial Cell Differentiation	0.0526782	0.384401	down	Guanitoxin	FOXB1
GO_BP_2023	GO:1990264	Peptidyl-Tyrosine Dephosphorylation Involved In Inactivation Of Protein Kinase Activity	0.0526782	0.384401	down	Guanitoxin	PTPRT
GO_BP_2023	GO:0017121	Plasma Membrane Phospholipid Scrambling	0.0526782	0.384401	down	Guanitoxin	PLSCR5
GO_BP_2023	GO:0007409	Axonogenesis	0.0576536	0.384401	down	Guanitoxin	NTNG1;ROBO3;OTX2;LGR6
GO_BP_2023	GO:0030301	Cholesterol Transport	0.0587712	0.384401	down	Guanitoxin	SERAC1;ABCG1
GO_BP_2023	GO:0071169	Establishment Of Protein Localization To Chromatin	0.0599752	0.384401	down	Guanitoxin	WBP2
GO_BP_2023	GO:0045601	Regulation Of Endothelial Cell Differentiation	0.0599752	0.384401	down	Guanitoxin	NOTCH4
GO_BP_2023	GO:0030388	Fructose 1,6-Bisphosphate Metabolic Process	0.0599752	0.384401	down	Guanitoxin	ALDOC
GO_BP_2023	GO:0007595	Lactation	0.0599752	0.384401	down	Guanitoxin	FOXB1
GO_BP_2023	GO:0000492	Box C/D snoRNP Assembly	0.0599752	0.384401	down	Guanitoxin	PIH1D2
GO_BP_2023	GO:0097105	Presynaptic Membrane Assembly	0.0599752	0.384401	down	Guanitoxin	PTPRD
GO_BP_2023	GO:0036148	Phosphatidylglycerol Acyl-Chain Remodeling	0.0599752	0.384401	down	Guanitoxin	SERAC1
GO_BP_2023	GO:0034034	Purine Nucleoside Bisphosphate Catabolic Process	0.0599752	0.384401	down	Guanitoxin	MLYCD
GO_BP_2023	GO:0071679	Commissural Neuron Axon Guidance	0.0599752	0.384401	down	Guanitoxin	NCAM1
GO_BP_2023	GO:0034031	Ribonucleoside Bisphosphate Catabolic Process	0.0599752	0.384401	down	Guanitoxin	MLYCD
GO_BP_2023	GO:0042989	Sequestering Of Actin Monomers	0.0599752	0.384401	down	Guanitoxin	PFN4
GO_BP_2023	GO:0010887	Negative Regulation Of Cholesterol Storage	0.0599752	0.384401	down	Guanitoxin	ABCG1
GO_BP_2023	GO:0035767	Endothelial Cell Chemotaxis	0.0599752	0.384401	down	Guanitoxin	EGR3
GO_BP_2023	GO:0006836	Neurotransmitter Transport	0.0608217	0.384401	down	Guanitoxin	PTPRN2;SLC1A2
GO_BP_2023	GO:0031346	Positive Regulation Of Cell Projection Organization	0.0630373	0.384401	down	Guanitoxin	PTPRD;CAMK1D;ZNF804A
GO_BP_2023	GO:0044344	Cellular Response To Fibroblast Growth Factor Stimulus	0.0671169	0.384401	down	Guanitoxin	EGR3;FLRT2
GO_BP_2023	GO:0001782	B Cell Homeostasis	0.0672162	0.384401	down	Guanitoxin	DOCK10
GO_BP_2023	GO:0046479	Glycosphingolipid Catabolic Process	0.0672162	0.384401	down	Guanitoxin	LCT
GO_BP_2023	GO:0035493	SNARE Complex Assembly	0.0672162	0.384401	down	Guanitoxin	STXBP6
GO_BP_2023	GO:0015810	Aspartate Transmembrane Transport	0.0672162	0.384401	down	Guanitoxin	SLC1A2
GO_BP_2023	GO:1903725	Regulation Of Phospholipid Metabolic Process	0.0672162	0.384401	down	Guanitoxin	MTMR1
GO_BP_2023	GO:0097090	Presynaptic Membrane Organization	0.0672162	0.384401	down	Guanitoxin	PTPRD
GO_BP_2023	GO:1901616	Organic Hydroxy Compound Catabolic Process	0.0672162	0.384401	down	Guanitoxin	LCT
GO_BP_2023	GO:2000048	Negative Regulation Of Cell-Cell Adhesion Mediated By Cadherin	0.0672162	0.384401	down	Guanitoxin	NOTCH4
GO_BP_2023	GO:0097485	Neuron Projection Guidance	0.0708938	0.384401	down	Guanitoxin	ROBO3;OTX2;LGR6
GO_BP_2023	GO:0006470	Protein Dephosphorylation	0.0708938	0.384401	down	Guanitoxin	PTPRD;PTPRT;SSH1
GO_BP_2023	GO:0050764	Regulation Of Phagocytosis	0.0736176	0.384401	down	Guanitoxin	IL15RA;CAMK1D
GO_BP_2023	GO:0045920	Negative Regulation Of Exocytosis	0.0744019	0.384401	down	Guanitoxin	STXBP6
GO_BP_2023	GO:0035723	Interleukin-15-Mediated Signaling Pathway	0.0744019	0.384401	down	Guanitoxin	IL15RA
GO_BP_2023	GO:0071711	Basement Membrane Organization	0.0744019	0.384401	down	Guanitoxin	FLRT2
GO_BP_2023	GO:0050847	Progesterone Receptor Signaling Pathway	0.0744019	0.384401	down	Guanitoxin	WBP2
GO_BP_2023	GO:0099622	Cardiac Muscle Cell Membrane Repolarization	0.0744019	0.384401	down	Guanitoxin	KCND3
GO_BP_2023	GO:0071350	Cellular Response To Interleukin-15	0.0744019	0.384401	down	Guanitoxin	IL15RA
GO_BP_2023	GO:0000491	Small Nucleolar Ribonucleoprotein Complex Assembly	0.0744019	0.384401	down	Guanitoxin	PIH1D2
GO_BP_2023	GO:0050766	Positive Regulation Of Phagocytosis	0.0780593	0.384401	down	Guanitoxin	IL15RA;CAMK1D
GO_BP_2023	GO:0007156	Homophilic Cell Adhesion Via Plasma Membrane Adhesion Molecules	0.0780593	0.384401	down	Guanitoxin	PTPRT;ROBO3
GO_BP_2023	GO:0050808	Synapse Organization	0.0805867	0.384401	down	Guanitoxin	NTNG1;PTPRD;LRRC4C
GO_BP_2023	GO:0043247	Telomere Maintenance In Response To DNA Damage	0.0815325	0.384401	down	Guanitoxin	SHLD2
GO_BP_2023	GO:0008542	Visual Learning	0.0815325	0.384401	down	Guanitoxin	FOXB1
GO_BP_2023	GO:0099172	Presynapse Organization	0.0815325	0.384401	down	Guanitoxin	PTPRD
GO_BP_2023	GO:0033700	Phospholipid Efflux	0.0815325	0.384401	down	Guanitoxin	ABCG1
GO_BP_2023	GO:0048311	Mitochondrion Distribution	0.0815325	0.384401	down	Guanitoxin	ATCAY
GO_BP_2023	GO:0045995	Regulation Of Embryonic Development	0.082583	0.384401	down	Guanitoxin	OTX2;NR2C2
GO_BP_2023	GO:0007216	G Protein-Coupled Glutamate Receptor Signaling Pathway	0.0886086	0.384401	down	Guanitoxin	GRM8
GO_BP_2023	GO:0010745	Negative Regulation Of Macrophage Derived Foam Cell Differentiation	0.0886086	0.384401	down	Guanitoxin	ABCG1
GO_BP_2023	GO:0006085	acetyl-CoA Biosynthetic Process	0.0886086	0.384401	down	Guanitoxin	MLYCD
GO_BP_2023	GO:1903307	Positive Regulation Of Regulated Secretory Pathway	0.0886086	0.384401	down	Guanitoxin	RAB15
GO_BP_2023	GO:0070509	Calcium Ion Import	0.0886086	0.384401	down	Guanitoxin	SLC24A2
GO_BP_2023	GO:0055091	Phospholipid Homeostasis	0.0886086	0.384401	down	Guanitoxin	ABCG1
GO_BP_2023	GO:0070741	Response To Interleukin-6	0.0886086	0.384401	down	Guanitoxin	PTPRT
GO_BP_2023	GO:0070593	Dendrite Self-Avoidance	0.0886086	0.384401	down	Guanitoxin	ROBO3
GO_BP_2023	GO:0010770	Positive Regulation Of Cell Morphogenesis Involved In Differentiation	0.0886086	0.384401	down	Guanitoxin	PTPRD
GO_BP_2023	GO:0046321	Positive Regulation Of Fatty Acid Oxidation	0.0886086	0.384401	down	Guanitoxin	MLYCD
GO_BP_2023	GO:1901317	Regulation Of Flagellated Sperm Motility	0.0956305	0.384401	down	Guanitoxin	TACR3
GO_BP_2023	GO:0003094	Glomerular Filtration	0.0956305	0.384401	down	Guanitoxin	TMEM63C
GO_BP_2023	GO:0010470	Regulation Of Gastrulation	0.0956305	0.384401	down	Guanitoxin	OTX2
GO_BP_2023	GO:0071616	acyl-CoA Biosynthetic Process	0.0956305	0.384401	down	Guanitoxin	MLYCD
GO_BP_2023	GO:0042987	Amyloid Precursor Protein Catabolic Process	0.0956305	0.384401	down	Guanitoxin	ABCG1
GO_BP_2023	GO:0050885	Neuromuscular Process Controlling Balance	0.0956305	0.384401	down	Guanitoxin	SHANK1
GO_BP_2023	GO:0051171	Regulation Of Nitrogen Compound Metabolic Process	0.0956305	0.384401	down	Guanitoxin	SSH1
GO_BP_2023	GO:0007589	Body Fluid Secretion	0.0956305	0.384401	down	Guanitoxin	FOXB1
GO_BP_2023	GO:0097623	Potassium Ion Export Across Plasma Membrane	0.0956305	0.384401	down	Guanitoxin	KCND3
GO_BP_2023	GO:0001569	Branching Involved In Blood Vessel Morphogenesis	0.0956305	0.384401	down	Guanitoxin	NOTCH4
GO_BP_2023	GO:0002313	Mature B Cell Differentiation Involved In Immune Response	0.0956305	0.384401	down	Guanitoxin	DOCK10
GO_BP_2023	GO:0035418	Protein Localization To Synapse	0.0956305	0.384401	down	Guanitoxin	SHANK1
GO_BP_2023	GO:0021545	Cranial Nerve Development	0.0956305	0.384401	down	Guanitoxin	ATOH7
GO_BP_2023	GO:0032570	Response To Progesterone	0.0956305	0.384401	down	Guanitoxin	WBP2
GO_BP_2023	GO:2001034	Positive Regulation Of Double-Strand Break Repair Via Nonhomologous End Joining	0.0956305	0.384401	down	Guanitoxin	SHLD2
GO_BP_2023	GO:0140894	Endolysosomal Toll-Like Receptor Signaling Pathway	0.0956305	0.384401	down	Guanitoxin	RFTN1
GO_BP_2023	GO:0031344	Regulation Of Cell Projection Organization	0.0956305	0.384401	down	Guanitoxin	NTNG1
GO_BP_2023	GO:0090150	Establishment Of Protein Localization To Membrane	0.0990126	0.384401	down	Guanitoxin	GOLGA7B;RFTN1
GO_BP_2023	GO:0010885	Regulation Of Cholesterol Storage	0.102599	0.384401	down	Guanitoxin	ABCG1
GO_BP_2023	GO:0070199	Establishment Of Protein Localization To Chromosome	0.102599	0.384401	down	Guanitoxin	WBP2
GO_BP_2023	GO:0007096	Regulation Of Exit From Mitosis	0.102599	0.384401	down	Guanitoxin	PPP1R9B
GO_BP_2023	GO:0015813	L-glutamate Transmembrane Transport	0.102599	0.384401	down	Guanitoxin	SLC1A2
GO_BP_2023	GO:1904893	Negative Regulation Of Receptor Signaling Pathway Via STAT	0.102599	0.384401	down	Guanitoxin	PTPRT
GO_BP_2023	GO:0150011	Regulation Of Neuron Projection Arborization	0.102599	0.384401	down	Guanitoxin	NTNG1
GO_BP_2023	GO:0070207	Protein Homotrimerization	0.102599	0.384401	down	Guanitoxin	SLC1A2
GO_BP_2023	GO:0031579	Membrane Raft Organization	0.102599	0.384401	down	Guanitoxin	RFTN1
GO_BP_2023	GO:0086013	Membrane Repolarization During Cardiac Muscle Cell Action Potential	0.102599	0.384401	down	Guanitoxin	KCND3
GO_BP_2023	GO:0071318	Cellular Response To ATP	0.102599	0.384401	down	Guanitoxin	SSH1
GO_BP_2023	GO:0070206	Protein Trimerization	0.102599	0.384401	down	Guanitoxin	SLC1A2
GO_BP_2023	GO:1902904	Negative Regulation Of Supramolecular Fiber Organization	0.103863	0.384401	down	Guanitoxin	SHANK1;SSH1
GO_BP_2023	GO:0016311	Dephosphorylation	0.104726	0.384401	down	Guanitoxin	PTPRD;PTPRT;SSH1
GO_BP_2023	GO:0019932	Second-Messenger-Mediated Signaling	0.106313	0.384401	down	Guanitoxin	RCAN2;PPP1R9B
GO_BP_2023	GO:0030857	Negative Regulation Of Epithelial Cell Differentiation	0.109514	0.384401	down	Guanitoxin	NOTCH4
GO_BP_2023	GO:0045540	Regulation Of Cholesterol Biosynthetic Process	0.109514	0.384401	down	Guanitoxin	ABCG1
GO_BP_2023	GO:0002891	Positive Regulation Of Immunoglobulin Mediated Immune Response	0.109514	0.384401	down	Guanitoxin	SHLD2
GO_BP_2023	GO:0045830	Positive Regulation Of Isotype Switching	0.109514	0.384401	down	Guanitoxin	SHLD2
GO_BP_2023	GO:0035303	Regulation Of Dephosphorylation	0.109514	0.384401	down	Guanitoxin	MTMR1
GO_BP_2023	GO:0051938	L-glutamate Import	0.109514	0.384401	down	Guanitoxin	SLC1A2
GO_BP_2023	GO:0045191	Regulation Of Isotype Switching	0.109514	0.384401	down	Guanitoxin	SHLD2
GO_BP_2023	GO:0034375	High-Density Lipoprotein Particle Remodeling	0.109514	0.384401	down	Guanitoxin	ABCG1
GO_BP_2023	GO:0050805	Negative Regulation Of Synaptic Transmission	0.109514	0.384401	down	Guanitoxin	SLC24A2
GO_BP_2023	GO:0099054	Presynapse Assembly	0.109514	0.384401	down	Guanitoxin	PTPRD
GO_BP_2023	GO:0086011	Membrane Repolarization During Action Potential	0.109514	0.384401	down	Guanitoxin	KCND3
GO_BP_2023	GO:0071391	Cellular Response To Estrogen Stimulus	0.109514	0.384401	down	Guanitoxin	WBP2
GO_BP_2023	GO:0046514	Ceramide Catabolic Process	0.109514	0.384401	down	Guanitoxin	LCT
GO_BP_2023	GO:0097205	Renal Filtration	0.109514	0.384401	down	Guanitoxin	TMEM63C
GO_BP_2023	GO:0006109	Regulation Of Carbohydrate Metabolic Process	0.109514	0.384401	down	Guanitoxin	MLYCD
GO_BP_2023	GO:0050769	Positive Regulation Of Neurogenesis	0.113753	0.384401	down	Guanitoxin	PTPRD;SMARCD3
GO_BP_2023	GO:0046320	Regulation Of Fatty Acid Oxidation	0.116375	0.384401	down	Guanitoxin	MLYCD
GO_BP_2023	GO:0001944	Vasculature Development	0.116375	0.384401	down	Guanitoxin	NOTCH4
GO_BP_2023	GO:0006084	acetyl-CoA Metabolic Process	0.116375	0.384401	down	Guanitoxin	MLYCD
GO_BP_2023	GO:0051046	Regulation Of Secretion	0.116375	0.384401	down	Guanitoxin	PTPRN2
GO_BP_2023	GO:0046856	Phosphatidylinositol Dephosphorylation	0.116375	0.384401	down	Guanitoxin	MTMR1
GO_BP_2023	GO:0043691	Reverse Cholesterol Transport	0.116375	0.384401	down	Guanitoxin	ABCG1
GO_BP_2023	GO:0048667	Cell Morphogenesis Involved In Neuron Differentiation	0.118786	0.384401	down	Guanitoxin	NTNG1;BTBD3
GO_BP_2023	GO:0046847	Filopodium Assembly	0.123185	0.384401	down	Guanitoxin	PPP1R9B
GO_BP_2023	GO:0070633	Transepithelial Transport	0.123185	0.384401	down	Guanitoxin	SLC1A2
GO_BP_2023	GO:0002688	Regulation Of Leukocyte Chemotaxis	0.123185	0.384401	down	Guanitoxin	CAMK1D
GO_BP_2023	GO:1904892	Regulation Of Receptor Signaling Pathway Via STAT	0.123185	0.384401	down	Guanitoxin	PTPRT
GO_BP_2023	GO:0002042	Cell Migration Involved In Sprouting Angiogenesis	0.123185	0.384401	down	Guanitoxin	EGR3
GO_BP_2023	GO:1902004	Positive Regulation Of Amyloid-Beta Formation	0.123185	0.384401	down	Guanitoxin	ABCG1
GO_BP_2023	GO:0009584	Detection Of Visible Light	0.123185	0.384401	down	Guanitoxin	CACNA1F
GO_BP_2023	GO:1903861	Positive Regulation Of Dendrite Extension	0.123185	0.384401	down	Guanitoxin	RNF157
GO_BP_2023	GO:0050775	Positive Regulation Of Dendrite Morphogenesis	0.123185	0.384401	down	Guanitoxin	PTPRD
GO_BP_2023	GO:0045923	Positive Regulation Of Fatty Acid Metabolic Process	0.123185	0.384401	down	Guanitoxin	MLYCD
GO_BP_2023	GO:0045807	Positive Regulation Of Endocytosis	0.123874	0.384401	down	Guanitoxin	IL15RA;CAMK1D
GO_BP_2023	GO:0032465	Regulation Of Cytokinesis	0.126437	0.384401	down	Guanitoxin	CETN2;CSPP1
GO_BP_2023	GO:0060255	Regulation Of Macromolecule Metabolic Process	0.129604	0.384401	down	Guanitoxin	MTMR1;UNCX;SSH1
GO_BP_2023	GO:1903859	Regulation Of Dendrite Extension	0.129942	0.384401	down	Guanitoxin	RNF157
GO_BP_2023	GO:0010888	Negative Regulation Of Lipid Storage	0.129942	0.384401	down	Guanitoxin	ABCG1
GO_BP_2023	GO:0002052	Positive Regulation Of Neuroblast Proliferation	0.129942	0.384401	down	Guanitoxin	SMARCD3
GO_BP_2023	GO:0090023	Positive Regulation Of Neutrophil Chemotaxis	0.129942	0.384401	down	Guanitoxin	CAMK1D
GO_BP_2023	GO:0050905	Neuromuscular Process	0.129942	0.384401	down	Guanitoxin	SHANK1
GO_BP_2023	GO:0048663	Neuron Fate Commitment	0.129942	0.384401	down	Guanitoxin	ATOH7
GO_BP_2023	GO:0006337	Nucleosome Disassembly	0.129942	0.384401	down	Guanitoxin	SMARCD3
GO_BP_2023	GO:0086009	Membrane Repolarization	0.129942	0.384401	down	Guanitoxin	KCND3
GO_BP_2023	GO:0032793	Positive Regulation Of CREB Transcription Factor Activity	0.129942	0.384401	down	Guanitoxin	CAMK1D
GO_BP_2023	GO:2000047	Regulation Of Cell-Cell Adhesion Mediated By Cadherin	0.129942	0.384401	down	Guanitoxin	NOTCH4
GO_BP_2023	GO:0040029	Epigenetic Regulation Of Gene Expression	0.134203	0.384401	down	Guanitoxin	WBP2;USP21
GO_BP_2023	GO:0051302	Regulation Of Cell Division	0.134203	0.384401	down	Guanitoxin	CETN2;CSPP1
GO_BP_2023	GO:0090287	Regulation Of Cellular Response To Growth Factor Stimulus	0.136647	0.384401	down	Guanitoxin	OTX2
GO_BP_2023	GO:0040036	Regulation Of Fibroblast Growth Factor Receptor Signaling Pathway	0.136647	0.384401	down	Guanitoxin	OTX2
GO_BP_2023	GO:0071622	Regulation Of Granulocyte Chemotaxis	0.136647	0.384401	down	Guanitoxin	CAMK1D
GO_BP_2023	GO:0002381	Immunoglobulin Production Involved In Immunoglobulin-Mediated Immune Response	0.136647	0.384401	down	Guanitoxin	SHLD2
GO_BP_2023	GO:0030073	Insulin Secretion	0.136647	0.384401	down	Guanitoxin	PTPRN2
GO_BP_2023	GO:0042771	Intrinsic Apoptotic Signaling Pathway In Response To DNA Damage By P53 Class Mediator	0.136647	0.384401	down	Guanitoxin	CDIP1
GO_BP_2023	GO:2000781	Positive Regulation Of Double-Strand Break Repair	0.136815	0.384401	down	Guanitoxin	SMARCD3;SHLD2
GO_BP_2023	GO:0019722	Calcium-Mediated Signaling	0.139438	0.384401	down	Guanitoxin	RCAN2;PPP1R9B
GO_BP_2023	GO:1901990	Regulation Of Mitotic Cell Cycle Phase Transition	0.142072	0.384401	down	Guanitoxin	SMARCD3;PPP1R9B
GO_BP_2023	GO:0044273	Sulfur Compound Catabolic Process	0.143302	0.384401	down	Guanitoxin	MLYCD
GO_BP_2023	GO:0051058	Negative Regulation Of Small GTPase Mediated Signal Transduction	0.143302	0.384401	down	Guanitoxin	SYNGAP1
GO_BP_2023	GO:0007616	Long-Term Memory	0.143302	0.384401	down	Guanitoxin	SHANK1
GO_BP_2023	GO:0060291	Long-Term Synaptic Potentiation	0.143302	0.384401	down	Guanitoxin	SLC24A2
GO_BP_2023	GO:0046471	Phosphatidylglycerol Metabolic Process	0.143302	0.384401	down	Guanitoxin	SERAC1
GO_BP_2023	GO:0032986	protein-DNA Complex Disassembly	0.143302	0.384401	down	Guanitoxin	SMARCD3
GO_BP_2023	GO:0033198	Response To ATP	0.143302	0.384401	down	Guanitoxin	SSH1
GO_BP_2023	GO:0071774	Response To Fibroblast Growth Factor	0.143302	0.384401	down	Guanitoxin	EGR3
GO_BP_2023	GO:1901654	Response To Ketone	0.143302	0.384401	down	Guanitoxin	WBP2
GO_BP_2023	GO:0048699	Generation Of Neurons	0.147239	0.385664	down	Guanitoxin	PTPRD;LMX1B;LHX9
GO_BP_2023	GO:2000779	Regulation Of Double-Strand Break Repair	0.147373	0.385664	down	Guanitoxin	SMARCD3;SHLD2
GO_BP_2023	GO:0006469	Negative Regulation Of Protein Kinase Activity	0.147373	0.385664	down	Guanitoxin	PTPRT;SRCIN1
GO_BP_2023	GO:2000042	Negative Regulation Of Double-Strand Break Repair Via Homologous Recombination	0.149905	0.385664	down	Guanitoxin	SHLD2
GO_BP_2023	GO:0071624	Positive Regulation Of Granulocyte Chemotaxis	0.149905	0.385664	down	Guanitoxin	CAMK1D
GO_BP_2023	GO:0060998	Regulation Of Dendritic Spine Development	0.149905	0.385664	down	Guanitoxin	SHANK1
GO_BP_2023	GO:0019218	Regulation Of Steroid Metabolic Process	0.149905	0.385664	down	Guanitoxin	ABCG1
GO_BP_2023	GO:1902993	Positive Regulation Of Amyloid Precursor Protein Catabolic Process	0.149905	0.385664	down	Guanitoxin	ABCG1
GO_BP_2023	GO:0060999	Positive Regulation Of Dendritic Spine Development	0.149905	0.385664	down	Guanitoxin	SHANK1
GO_BP_2023	GO:0043534	Blood Vessel Endothelial Cell Migration	0.156457	0.395334	down	Guanitoxin	EGR3
GO_BP_2023	GO:0018230	peptidyl-L-cysteine S-palmitoylation	0.156457	0.395334	down	Guanitoxin	GOLGA7B
GO_BP_2023	GO:0018231	peptidyl-S-diacylglycerol-L-cysteine Biosynthetic Process From Peptidyl-Cysteine	0.156457	0.395334	down	Guanitoxin	GOLGA7B
GO_BP_2023	GO:2000463	Positive Regulation Of Excitatory Postsynaptic Potential	0.156457	0.395334	down	Guanitoxin	SHANK1
GO_BP_2023	GO:0010976	Positive Regulation Of Neuron Projection Development	0.158091	0.397566	down	Guanitoxin	CAMK1D;ZNF804A
GO_BP_2023	GO:0007268	Chemical Synaptic Transmission	0.159909	0.397566	down	Guanitoxin	PTPRN2;GLRA3;SLC1A2;CACNA1E
GO_BP_2023	GO:0090181	Regulation Of Cholesterol Metabolic Process	0.16296	0.397566	down	Guanitoxin	ABCG1
GO_BP_2023	GO:1902624	Positive Regulation Of Neutrophil Migration	0.16296	0.397566	down	Guanitoxin	CAMK1D
GO_BP_2023	GO:0061099	Negative Regulation Of Protein Tyrosine Kinase Activity	0.16296	0.397566	down	Guanitoxin	SRCIN1
GO_BP_2023	GO:1902414	Protein Localization To Cell Junction	0.16296	0.397566	down	Guanitoxin	SHANK1
GO_BP_2023	GO:0071354	Cellular Response To Interleukin-6	0.16296	0.397566	down	Guanitoxin	PTPRT
GO_BP_2023	GO:0033344	Cholesterol Efflux	0.16296	0.397566	down	Guanitoxin	ABCG1
GO_BP_2023	GO:0051091	Positive Regulation Of DNA-binding Transcription Factor Activity	0.351789	0.405452	up	Guanitoxin	CAPN3
GO_BP_2023	GO:0032740	Positive Regulation Of Interleukin-17 Production	0.169412	0.40617	down	Guanitoxin	RFTN1
GO_BP_2023	GO:1902692	Regulation Of Neuroblast Proliferation	0.169412	0.40617	down	Guanitoxin	SMARCD3
GO_BP_2023	GO:2000311	Regulation Of AMPA Receptor Activity	0.169412	0.40617	down	Guanitoxin	SHANK1
GO_BP_2023	GO:0051125	Regulation Of Actin Nucleation	0.169412	0.40617	down	Guanitoxin	CARMIL3
GO_BP_2023	GO:2001032	Regulation Of Double-Strand Break Repair Via Nonhomologous End Joining	0.175816	0.40617	down	Guanitoxin	SHLD2
GO_BP_2023	GO:0033146	Regulation Of Intracellular Estrogen Receptor Signaling Pathway	0.175816	0.40617	down	Guanitoxin	WBP2
GO_BP_2023	GO:0090022	Regulation Of Neutrophil Chemotaxis	0.175816	0.40617	down	Guanitoxin	CAMK1D
GO_BP_2023	GO:0099175	Regulation Of Postsynapse Organization	0.175816	0.40617	down	Guanitoxin	SRCIN1
GO_BP_2023	GO:0034032	Purine Nucleoside Bisphosphate Metabolic Process	0.175816	0.40617	down	Guanitoxin	MLYCD
GO_BP_2023	GO:0009154	Purine Ribonucleotide Catabolic Process	0.175816	0.40617	down	Guanitoxin	MLYCD
GO_BP_2023	GO:0043331	Response To dsRNA	0.175816	0.40617	down	Guanitoxin	RFTN1
GO_BP_2023	GO:2000249	Regulation Of Actin Cytoskeleton Reorganization	0.175816	0.40617	down	Guanitoxin	CARMIL3
GO_BP_2023	GO:0033875	Ribonucleoside Bisphosphate Metabolic Process	0.175816	0.40617	down	Guanitoxin	MLYCD
GO_BP_2023	GO:0061564	Axon Development	0.177176	0.40765	down	Guanitoxin	NTNG1;ATOH7
GO_BP_2023	GO:0032272	Negative Regulation Of Protein Polymerization	0.18217	0.414089	down	Guanitoxin	SSH1
GO_BP_2023	GO:2000819	Regulation Of Nucleotide-Excision Repair	0.18217	0.414089	down	Guanitoxin	SMARCD3
GO_BP_2023	GO:0032231	Regulation Of Actin Filament Bundle Assembly	0.18217	0.414089	down	Guanitoxin	SHANK1
GO_BP_2023	GO:0022607	Cellular Component Assembly	0.36769	0.421397	up	Guanitoxin	CAPN3
GO_BP_2023	GO:0045893	Positive Regulation Of DNA-templated Transcription	0.372119	0.424091	up	Guanitoxin	MAP2K2;SNAI1;CAPN3
GO_BP_2023	GO:0089718	Amino Acid Import Across Plasma Membrane	0.188475	0.425008	down	Guanitoxin	SLC1A2
GO_BP_2023	GO:0009953	Dorsal/Ventral Pattern Formation	0.188475	0.425008	down	Guanitoxin	LMX1B
GO_BP_2023	GO:0030335	Positive Regulation Of Cell Migration	0.381016	0.431818	up	Guanitoxin	SNAI1
GO_BP_2023	GO:0010906	Regulation Of Glucose Metabolic Process	0.194732	0.433931	down	Guanitoxin	MLYCD
GO_BP_2023	GO:0061045	Negative Regulation Of Wound Healing	0.194732	0.433931	down	Guanitoxin	AJAP1
GO_BP_2023	GO:0032232	Negative Regulation Of Actin Filament Bundle Assembly	0.194732	0.433931	down	Guanitoxin	SHANK1
GO_BP_2023	GO:0098916	Anterograde Trans-Synaptic Signaling	0.198234	0.435672	down	Guanitoxin	GLRA3;SLC1A2;CACNA1E
GO_BP_2023	GO:0006096	Glycolytic Process	0.200942	0.435672	down	Guanitoxin	ALDOC
GO_BP_2023	GO:2000179	Positive Regulation Of Neural Precursor Cell Proliferation	0.200942	0.435672	down	Guanitoxin	SMARCD3
GO_BP_2023	GO:2001222	Regulation Of Neuron Migration	0.200942	0.435672	down	Guanitoxin	NTNG1
GO_BP_2023	GO:0086001	Cardiac Muscle Cell Action Potential	0.200942	0.435672	down	Guanitoxin	KCND3
GO_BP_2023	GO:0035335	Peptidyl-Tyrosine Dephosphorylation	0.200942	0.435672	down	Guanitoxin	PTPRT
GO_BP_2023	GO:1901385	Regulation Of Voltage-Gated Calcium Channel Activity	0.200942	0.435672	down	Guanitoxin	CABP2
GO_BP_2023	GO:0061001	Regulation Of Dendritic Spine Morphogenesis	0.207103	0.435672	down	Guanitoxin	SRCIN1
GO_BP_2023	GO:0050732	Negative Regulation Of Peptidyl-Tyrosine Phosphorylation	0.207103	0.435672	down	Guanitoxin	SRCIN1
GO_BP_2023	GO:0010743	Regulation Of Macrophage Derived Foam Cell Differentiation	0.207103	0.435672	down	Guanitoxin	ABCG1
GO_BP_2023	GO:0018345	Protein Palmitoylation	0.207103	0.435672	down	Guanitoxin	GOLGA7B
GO_BP_2023	GO:0046839	Phospholipid Dephosphorylation	0.207103	0.435672	down	Guanitoxin	MTMR1
GO_BP_2023	GO:0034315	Regulation Of Arp2/3 Complex-Mediated Actin Nucleation	0.207103	0.435672	down	Guanitoxin	CARMIL3
GO_BP_2023	GO:0043200	Response To Amino Acid	0.207103	0.435672	down	Guanitoxin	GLRA3
GO_BP_2023	GO:0033993	Response To Lipid	0.207812	0.435672	down	Guanitoxin	PAQR8;ABCG1
GO_BP_2023	GO:0048814	Regulation Of Dendrite Morphogenesis	0.213218	0.435672	down	Guanitoxin	PTPRD
GO_BP_2023	GO:0006637	acyl-CoA Metabolic Process	0.213218	0.435672	down	Guanitoxin	MLYCD
GO_BP_2023	GO:0071168	Protein Localization To Chromatin	0.213218	0.435672	down	Guanitoxin	WBP2
GO_BP_2023	GO:0045332	Phospholipid Translocation	0.213218	0.435672	down	Guanitoxin	PLSCR5
GO_BP_2023	GO:0098815	Modulation Of Excitatory Postsynaptic Potential	0.213218	0.435672	down	Guanitoxin	SHANK1
GO_BP_2023	GO:0050919	Negative Chemotaxis	0.213218	0.435672	down	Guanitoxin	LGR6
GO_BP_2023	GO:0001953	Negative Regulation Of Cell-Matrix Adhesion	0.213218	0.435672	down	Guanitoxin	AJAP1
GO_BP_2023	GO:0022604	Regulation Of Cell Morphogenesis	0.213218	0.435672	down	Guanitoxin	NTNG1
GO_BP_2023	GO:0098655	Monoatomic Cation Transmembrane Transport	0.390832	0.439291	up	Guanitoxin	KCNB1
GO_BP_2023	GO:0045597	Positive Regulation Of Cell Differentiation	0.392992	0.439291	up	Guanitoxin	SNAI1
GO_BP_2023	GO:0098662	Inorganic Cation Transmembrane Transport	0.39407	0.439291	up	Guanitoxin	KCNB1
GO_BP_2023	GO:1902099	Regulation Of Metaphase/Anaphase Transition Of Cell Cycle	0.219285	0.44327	down	Guanitoxin	SMARCD3
GO_BP_2023	GO:0051965	Positive Regulation Of Synapse Assembly	0.219285	0.44327	down	Guanitoxin	PTPRD
GO_BP_2023	GO:1901019	Regulation Of Calcium Ion Transmembrane Transporter Activity	0.219285	0.44327	down	Guanitoxin	CABP2
GO_BP_2023	GO:0006281	DNA Repair	0.401561	0.445208	up	Guanitoxin	PRIMPOL
GO_BP_2023	GO:2000780	Negative Regulation Of Double-Strand Break Repair	0.225307	0.449026	down	Guanitoxin	SHLD2
GO_BP_2023	GO:2000243	Positive Regulation Of Reproductive Process	0.225307	0.449026	down	Guanitoxin	TACR3
GO_BP_2023	GO:0070316	Regulation Of G0 To G1 Transition	0.225307	0.449026	down	Guanitoxin	SMARCD3
GO_BP_2023	GO:1902003	Regulation Of Amyloid-Beta Formation	0.225307	0.449026	down	Guanitoxin	ABCG1
GO_BP_2023	GO:1902531	Regulation Of Intracellular Signal Transduction	0.407909	0.449803	up	Guanitoxin	CAPN3
GO_BP_2023	GO:0002639	Positive Regulation Of Immunoglobulin Production	0.231282	0.451398	down	Guanitoxin	SHLD2
GO_BP_2023	GO:0032660	Regulation Of Interleukin-17 Production	0.231282	0.451398	down	Guanitoxin	RFTN1
GO_BP_2023	GO:0071333	Cellular Response To Glucose Stimulus	0.231282	0.451398	down	Guanitoxin	PTPRN2
GO_BP_2023	GO:0035924	Cellular Response To Vascular Endothelial Growth Factor Stimulus	0.231282	0.451398	down	Guanitoxin	EGR3
GO_BP_2023	GO:0043627	Response To Estrogen	0.231282	0.451398	down	Guanitoxin	WBP2
GO_BP_2023	GO:0046580	Negative Regulation Of Ras Protein Signal Transduction	0.231282	0.451398	down	Guanitoxin	SYNGAP1
GO_BP_2023	GO:0007215	Glutamate Receptor Signaling Pathway	0.237211	0.456671	down	Guanitoxin	GRM8
GO_BP_2023	GO:0072332	Intrinsic Apoptotic Signaling Pathway By P53 Class Mediator	0.237211	0.456671	down	Guanitoxin	CDIP1
GO_BP_2023	GO:1903305	Regulation Of Regulated Secretory Pathway	0.237211	0.456671	down	Guanitoxin	RAB15
GO_BP_2023	GO:0043330	Response To Exogenous dsRNA	0.237211	0.456671	down	Guanitoxin	RFTN1
GO_BP_2023	GO:0006813	Potassium Ion Transport	0.241795	0.461557	down	Guanitoxin	SLC24A2;KCND3
GO_BP_2023	GO:0034446	Substrate Adhesion-Dependent Cell Spreading	0.243094	0.461557	down	Guanitoxin	SRCIN1
GO_BP_2023	GO:0099177	Regulation Of Trans-Synaptic Signaling	0.243094	0.461557	down	Guanitoxin	LRRC4C
GO_BP_2023	GO:0030334	Regulation Of Cell Migration	0.243229	0.461557	down	Guanitoxin	DOCK10;NTNG1;PTPRT;LGR6;SRCIN1
GO_BP_2023	GO:0050804	Modulation Of Chemical Synaptic Transmission	0.244642	0.461557	down	Guanitoxin	GRM8;LRRC4C
GO_BP_2023	GO:2000145	Regulation Of Cell Motility	0.244642	0.461557	down	Guanitoxin	DOCK10;SRCIN1
GO_BP_2023	GO:0065003	Protein-Containing Complex Assembly	0.246645	0.463792	down	Guanitoxin	OTX2;STXBP6;FMOD;SHANK1
GO_BP_2023	GO:0007167	Enzyme-Linked Receptor Protein Signaling Pathway	0.24749	0.463839	down	Guanitoxin	PTPRD;PTPRT
GO_BP_2023	GO:0045921	Positive Regulation Of Exocytosis	0.248933	0.465004	down	Guanitoxin	RAB15
GO_BP_2023	GO:0043933	Protein-Containing Complex Organization	0.25319	0.467885	down	Guanitoxin	OTX2;SHANK1
GO_BP_2023	GO:0045663	Positive Regulation Of Myoblast Differentiation	0.254727	0.467885	down	Guanitoxin	SMARCD3
GO_BP_2023	GO:0061098	Positive Regulation Of Protein Tyrosine Kinase Activity	0.254727	0.467885	down	Guanitoxin	SRCIN1
GO_BP_2023	GO:0046928	Regulation Of Neurotransmitter Secretion	0.254727	0.467885	down	Guanitoxin	PNKD
GO_BP_2023	GO:0099643	Signal Release From Synapse	0.254727	0.467885	down	Guanitoxin	PTPRN2
GO_BP_2023	GO:0022603	Regulation Of Anatomical Structure Morphogenesis	0.256041	0.467885	down	Guanitoxin	LRRC4C;SRCIN1
GO_BP_2023	GO:0008543	Fibroblast Growth Factor Receptor Signaling Pathway	0.260477	0.467885	down	Guanitoxin	FLRT2
GO_BP_2023	GO:0045621	Positive Regulation Of Lymphocyte Differentiation	0.260477	0.467885	down	Guanitoxin	SMARCD3
GO_BP_2023	GO:0050658	RNA Transport	0.260477	0.467885	down	Guanitoxin	RFTN1
GO_BP_2023	GO:0061097	Regulation Of Protein Tyrosine Kinase Activity	0.260477	0.467885	down	Guanitoxin	SRCIN1
GO_BP_2023	GO:0032467	Positive Regulation Of Cytokinesis	0.260477	0.467885	down	Guanitoxin	CSPP1
GO_BP_2023	GO:0010812	Negative Regulation Of Cell-Substrate Adhesion	0.260477	0.467885	down	Guanitoxin	AJAP1
GO_BP_2023	GO:0051260	Protein Homooligomerization	0.261746	0.467885	down	Guanitoxin	GLRA3;SLC1A2
GO_BP_2023	GO:0010564	Regulation Of Cell Cycle Process	0.264599	0.467885	down	Guanitoxin	SMARCD3;CETN2
GO_BP_2023	GO:1902475	L-alpha-amino Acid Transmembrane Transport	0.266182	0.467885	down	Guanitoxin	SLC1A2
GO_BP_2023	GO:0007219	Notch Signaling Pathway	0.266182	0.467885	down	Guanitoxin	NOTCH4
GO_BP_2023	GO:0034605	Cellular Response To Heat	0.266182	0.467885	down	Guanitoxin	HSBP1L1
GO_BP_2023	GO:0022408	Negative Regulation Of Cell-Cell Adhesion	0.266182	0.467885	down	Guanitoxin	NOTCH4
GO_BP_2023	GO:0043542	Endothelial Cell Migration	0.266182	0.467885	down	Guanitoxin	EGR3
GO_BP_2023	GO:0120036	Plasma Membrane Bounded Cell Projection Organization	0.270304	0.47019	down	Guanitoxin	ATCAY;PPP1R9B
GO_BP_2023	GO:0050773	Regulation Of Dendrite Development	0.271844	0.47019	down	Guanitoxin	CAMK1D
GO_BP_2023	GO:0086091	Regulation Of Heart Rate By Cardiac Conduction	0.271844	0.47019	down	Guanitoxin	KCND3
GO_BP_2023	GO:0016052	Carbohydrate Catabolic Process	0.271844	0.47019	down	Guanitoxin	ALDOC
GO_BP_2023	GO:0045910	Negative Regulation Of DNA Recombination	0.271844	0.47019	down	Guanitoxin	SHLD2
GO_BP_2023	GO:0045666	Positive Regulation Of Neuron Differentiation	0.277462	0.47019	down	Guanitoxin	BRINP2
GO_BP_2023	GO:0003333	Amino Acid Transmembrane Transport	0.277462	0.47019	down	Guanitoxin	SFXN3
GO_BP_2023	GO:0099601	Regulation Of Neurotransmitter Receptor Activity	0.277462	0.47019	down	Guanitoxin	SHANK1
GO_BP_2023	GO:0048754	Branching Morphogenesis Of An Epithelial Tube	0.277462	0.47019	down	Guanitoxin	NOTCH4
GO_BP_2023	GO:0006812	Monoatomic Cation Transport	0.277462	0.47019	down	Guanitoxin	TMEM63C
GO_BP_2023	GO:0046513	Ceramide Biosynthetic Process	0.277462	0.47019	down	Guanitoxin	CERS6
GO_BP_2023	GO:0050770	Regulation Of Axonogenesis	0.277462	0.47019	down	Guanitoxin	LRRC4C
GO_BP_2023	GO:0030518	Intracellular Steroid Hormone Receptor Signaling Pathway	0.283037	0.472564	down	Guanitoxin	WBP2
GO_BP_2023	GO:0007269	Neurotransmitter Secretion	0.283037	0.472564	down	Guanitoxin	PTPRN2
GO_BP_2023	GO:0007612	Learning	0.283037	0.472564	down	Guanitoxin	SHANK1
GO_BP_2023	GO:0080090	Regulation Of Primary Metabolic Process	0.283037	0.472564	down	Guanitoxin	SSH1
GO_BP_2023	GO:0051781	Positive Regulation Of Cell Division	0.283037	0.472564	down	Guanitoxin	CSPP1
GO_BP_2023	GO:0071805	Potassium Ion Transmembrane Transport	0.284562	0.473712	down	Guanitoxin	SLC24A2;KCND3
GO_BP_2023	GO:0051049	Regulation Of Transport	0.28857	0.477575	down	Guanitoxin	PTPRN2
GO_BP_2023	GO:0000018	Regulation Of DNA Recombination	0.28857	0.477575	down	Guanitoxin	SHLD2
GO_BP_2023	GO:0019318	Hexose Metabolic Process	0.29406	0.485242	down	Guanitoxin	ALDOC
GO_BP_2023	GO:0050853	B Cell Receptor Signaling Pathway	0.299508	0.491367	down	Guanitoxin	RFTN1
GO_BP_2023	GO:0061337	Cardiac Conduction	0.299508	0.491367	down	Guanitoxin	KCND3
GO_BP_2023	GO:0001837	Epithelial To Mesenchymal Transition	0.304914	0.49309	down	Guanitoxin	NOTCH4
GO_BP_2023	GO:0061041	Regulation Of Wound Healing	0.304914	0.49309	down	Guanitoxin	AJAP1
GO_BP_2023	GO:0045580	Regulation Of T Cell Differentiation	0.304914	0.49309	down	Guanitoxin	SMARCD3
GO_BP_2023	GO:0010243	Response To Organonitrogen Compound	0.304914	0.49309	down	Guanitoxin	GLRA3
GO_BP_2023	GO:1902652	Secondary Alcohol Metabolic Process	0.304914	0.49309	down	Guanitoxin	ABCG1
GO_BP_2023	GO:1902476	Chloride Transmembrane Transport	0.310279	0.500336	down	Guanitoxin	GLRA3
GO_BP_2023	GO:0051962	Positive Regulation Of Nervous System Development	0.315602	0.501772	down	Guanitoxin	PTPRD
GO_BP_2023	GO:0007157	Heterophilic Cell-Cell Adhesion Via Plasma Membrane Cell Adhesion Molecules	0.315602	0.501772	down	Guanitoxin	PTPRD
GO_BP_2023	GO:0030071	Regulation Of Mitotic Metaphase/Anaphase Transition	0.315602	0.501772	down	Guanitoxin	SMARCD3
GO_BP_2023	GO:0022008	Neurogenesis	0.315602	0.501772	down	Guanitoxin	BTBD3
GO_BP_2023	GO:0008630	Intrinsic Apoptotic Signaling Pathway In Response To DNA Damage	0.315602	0.501772	down	Guanitoxin	CDIP1
GO_BP_2023	GO:0060326	Cell Chemotaxis	0.320885	0.50542	down	Guanitoxin	EGR3
GO_BP_2023	GO:0006090	Pyruvate Metabolic Process	0.320885	0.50542	down	Guanitoxin	ALDOC
GO_BP_2023	GO:0048639	Positive Regulation Of Developmental Growth	0.320885	0.50542	down	Guanitoxin	RNF157
GO_BP_2023	GO:0048666	Neuron Development	0.321469	0.50542	down	Guanitoxin	ATCAY;PPP1R9B
GO_BP_2023	GO:0022607	Cellular Component Assembly	0.323851	0.505721	down	Guanitoxin	PTPRD;OTX2;SHANK1
GO_BP_2023	GO:0043604	Amide Biosynthetic Process	0.326128	0.505721	down	Guanitoxin	CERS6
GO_BP_2023	GO:0008589	Regulation Of Smoothened Signaling Pathway	0.326128	0.505721	down	Guanitoxin	OTX2
GO_BP_2023	GO:0051963	Regulation Of Synapse Assembly	0.326128	0.505721	down	Guanitoxin	PTPRD
GO_BP_2023	GO:0045911	Positive Regulation Of DNA Recombination	0.326128	0.505721	down	Guanitoxin	SHLD2
GO_BP_2023	GO:0008104	Protein Localization	0.462182	0.506909	up	Guanitoxin	CAPN3
GO_BP_2023	GO:0002040	Sprouting Angiogenesis	0.33133	0.509599	down	Guanitoxin	EGR3
GO_BP_2023	GO:0007193	Adenylate Cyclase-Inhibiting G Protein-Coupled Receptor Signaling Pathway	0.33133	0.509599	down	Guanitoxin	GRM8
GO_BP_2023	GO:0050871	Positive Regulation Of B Cell Activation	0.33133	0.509599	down	Guanitoxin	SHLD2
GO_BP_2023	GO:0010604	Positive Regulation Of Macromolecule Metabolic Process	0.474507	0.517644	up	Guanitoxin	MAP2K2
GO_BP_2023	GO:0017157	Regulation Of Exocytosis	0.341614	0.519768	down	Guanitoxin	STXBP6
GO_BP_2023	GO:0045661	Regulation Of Myoblast Differentiation	0.341614	0.519768	down	Guanitoxin	SMARCD3
GO_BP_2023	GO:0048762	Mesenchymal Cell Differentiation	0.341614	0.519768	down	Guanitoxin	NOTCH4
GO_BP_2023	GO:0098656	Monoatomic Anion Transmembrane Transport	0.341614	0.519768	down	Guanitoxin	GLRA3
GO_BP_2023	GO:0051966	Regulation Of Synaptic Transmission, Glutamatergic	0.346698	0.524681	down	Guanitoxin	GRM8
GO_BP_2023	GO:0006672	Ceramide Metabolic Process	0.346698	0.524681	down	Guanitoxin	CERS6
GO_BP_2023	GO:0001934	Positive Regulation Of Protein Phosphorylation	0.486558	0.527967	up	Guanitoxin	CSPG4
GO_BP_2023	GO:0006892	post-Golgi Vesicle-Mediated Transport	0.351742	0.528079	down	Guanitoxin	SCAMP1
GO_BP_2023	GO:0006289	Nucleotide-Excision Repair	0.351742	0.528079	down	Guanitoxin	CETN2
GO_BP_2023	GO:2001257	Regulation Of Cation Channel Activity	0.351742	0.528079	down	Guanitoxin	CABP2
GO_BP_2023	GO:0043069	Negative Regulation Of Programmed Cell Death	0.490212	0.529117	up	Guanitoxin	CAPN3
GO_BP_2023	GO:0051240	Positive Regulation Of Multicellular Organismal Process	0.495645	0.532166	up	Guanitoxin	SNAI1
GO_BP_2023	GO:0046467	Membrane Lipid Biosynthetic Process	0.356748	0.534178	down	Guanitoxin	CERS6
GO_BP_2023	GO:0007613	Memory	0.361715	0.537351	down	Guanitoxin	SHANK1
GO_BP_2023	GO:0007517	Muscle Organ Development	0.361715	0.537351	down	Guanitoxin	EGR3
GO_BP_2023	GO:0014070	Response To Organic Cyclic Compound	0.361715	0.537351	down	Guanitoxin	PAQR8
GO_BP_2023	GO:0003007	Heart Morphogenesis	0.366644	0.541829	down	Guanitoxin	FLRT2
GO_BP_2023	GO:0015914	Phospholipid Transport	0.366644	0.541829	down	Guanitoxin	ABCG1
GO_BP_2023	GO:1901701	Cellular Response To Oxygen-Containing Compound	0.512481	0.547362	up	Guanitoxin	CAPN3
GO_BP_2023	GO:0016125	Sterol Metabolic Process	0.371535	0.547627	down	Guanitoxin	ABCG1
GO_BP_2023	GO:1901890	Positive Regulation Of Cell Junction Assembly	0.376389	0.55334	down	Guanitoxin	PTPRD
GO_BP_2023	GO:0098661	Inorganic Anion Transmembrane Transport	0.385985	0.564515	down	Guanitoxin	GLRA3
GO_BP_2023	GO:0046488	Phosphatidylinositol Metabolic Process	0.385985	0.564515	down	Guanitoxin	MTMR1
GO_BP_2023	GO:0030334	Regulation Of Cell Migration	0.536302	0.56982	up	Guanitoxin	SNAI1
GO_BP_2023	GO:0045582	Positive Regulation Of T Cell Differentiation	0.390728	0.569979	down	Guanitoxin	SMARCD3
GO_BP_2023	GO:0006633	Fatty Acid Biosynthetic Process	0.395434	0.572419	down	Guanitoxin	MLYCD
GO_BP_2023	GO:0072330	Monocarboxylic Acid Biosynthetic Process	0.395434	0.572419	down	Guanitoxin	MLYCD
GO_BP_2023	GO:0001952	Regulation Of Cell-Matrix Adhesion	0.395434	0.572419	down	Guanitoxin	AJAP1
GO_BP_2023	GO:0045892	Negative Regulation Of DNA-templated Transcription	0.541732	0.572608	up	Guanitoxin	SNAI1;CAPN3
GO_BP_2023	GO:1903506	Regulation Of Nucleic Acid-Templated Transcription	0.551013	0.579416	up	Guanitoxin	SNAI1
GO_BP_2023	GO:1903507	Negative Regulation Of Nucleic Acid-Templated Transcription	0.554221	0.5798	up	Guanitoxin	CAPN3
GO_BP_2023	GO:0008203	Cholesterol Metabolic Process	0.404739	0.584393	down	Guanitoxin	ABCG1
GO_BP_2023	GO:0000723	Telomere Maintenance	0.409338	0.58953	down	Guanitoxin	SHLD2
GO_BP_2023	GO:0032412	Regulation Of Monoatomic Ion Transmembrane Transporter Activity	0.413901	0.592642	down	Guanitoxin	SHANK1
GO_BP_2023	GO:0071277	Cellular Response To Calcium Ion	0.413901	0.592642	down	Guanitoxin	CPNE2
GO_BP_2023	GO:0006796	Phosphate-Containing Compound Metabolic Process	0.415157	0.592642	down	Guanitoxin	PTPRD;ALDOC
GO_BP_2023	GO:0008277	Regulation Of G Protein-Coupled Receptor Signaling Pathway	0.41843	0.592642	down	Guanitoxin	PPP1R9B
GO_BP_2023	GO:0030833	Regulation Of Actin Filament Polymerization	0.41843	0.592642	down	Guanitoxin	SSH1
GO_BP_2023	GO:0007423	Sensory Organ Development	0.41843	0.592642	down	Guanitoxin	ATOH7
GO_BP_2023	GO:0007416	Synapse Assembly	0.422924	0.592642	down	Guanitoxin	PTPRD
GO_BP_2023	GO:0010569	Regulation Of Double-Strand Break Repair Via Homologous Recombination	0.422924	0.592642	down	Guanitoxin	SHLD2
GO_BP_2023	GO:0008610	Lipid Biosynthetic Process	0.422924	0.592642	down	Guanitoxin	MLYCD
GO_BP_2023	GO:0051865	Protein Autoubiquitination	0.422924	0.592642	down	Guanitoxin	RNF157
GO_BP_2023	GO:0060341	Regulation Of Cellular Localization	0.427383	0.592642	down	Guanitoxin	ATCAY
GO_BP_2023	GO:0007179	Transforming Growth Factor Beta Receptor Signaling Pathway	0.427383	0.592642	down	Guanitoxin	FMOD
GO_BP_2023	GO:0006612	Protein Targeting To Membrane	0.427383	0.592642	down	Guanitoxin	GOLGA7B
GO_BP_2023	GO:0007009	Plasma Membrane Organization	0.427383	0.592642	down	Guanitoxin	PLSCR5
GO_BP_2023	GO:0042632	Cholesterol Homeostasis	0.427383	0.592642	down	Guanitoxin	ABCG1
GO_BP_2023	GO:0007399	Nervous System Development	0.428252	0.592642	down	Guanitoxin	BRINP2;BTBD3;NR2C2;PCDH1
GO_BP_2023	GO:0010628	Positive Regulation Of Gene Expression	0.573002	0.594946	up	Guanitoxin	MAP2K2
GO_BP_2023	GO:0043066	Negative Regulation Of Apoptotic Process	0.574531	0.594946	up	Guanitoxin	CAPN3
GO_BP_2023	GO:0055092	Sterol Homeostasis	0.431808	0.596106	down	Guanitoxin	ABCG1
GO_BP_2023	GO:0048732	Gland Development	0.436199	0.597794	down	Guanitoxin	NOTCH4
GO_BP_2023	GO:0043524	Negative Regulation Of Neuron Apoptotic Process	0.436199	0.597794	down	Guanitoxin	FOXB1
GO_BP_2023	GO:1902806	Regulation Of Cell Cycle G1/S Phase Transition	0.436199	0.597794	down	Guanitoxin	SMARCD3
GO_BP_2023	GO:0009966	Regulation Of Signal Transduction	0.438925	0.598631	down	Guanitoxin	OTX2;NCAM1
GO_BP_2023	GO:0045595	Regulation Of Cell Differentiation	0.438925	0.598631	down	Guanitoxin	SMARCD3;NOTCH4
GO_BP_2023	GO:0034728	Nucleosome Organization	0.440557	0.599411	down	Guanitoxin	SMARCD3
GO_BP_2023	GO:0050714	Positive Regulation Of Protein Secretion	0.444881	0.602398	down	Guanitoxin	ABCG1
GO_BP_2023	GO:0046578	Regulation Of Ras Protein Signal Transduction	0.444881	0.602398	down	Guanitoxin	SYNGAP1
GO_BP_2023	GO:0030148	Sphingolipid Biosynthetic Process	0.449171	0.602443	down	Guanitoxin	CERS6
GO_BP_2023	GO:0050806	Positive Regulation Of Synaptic Transmission	0.449171	0.602443	down	Guanitoxin	SLC24A2
GO_BP_2023	GO:0006821	Chloride Transport	0.449171	0.602443	down	Guanitoxin	GLRA3
GO_BP_2023	GO:0001938	Positive Regulation Of Endothelial Cell Proliferation	0.449171	0.602443	down	Guanitoxin	EGR3
GO_BP_2023	GO:0006906	Vesicle Fusion	0.457654	0.610925	down	Guanitoxin	STXBP6
GO_BP_2023	GO:0045664	Regulation Of Neuron Differentiation	0.457654	0.610925	down	Guanitoxin	BRINP2
GO_BP_2023	GO:1903506	Regulation Of Nucleic Acid-Templated Transcription	0.460704	0.61219	down	Guanitoxin	DLX4;LMX1B;NR2C2;SCRT1
GO_BP_2023	GO:1902115	Regulation Of Organelle Assembly	0.461847	0.61219	down	Guanitoxin	ARHGEF9
GO_BP_2023	GO:0070588	Calcium Ion Transmembrane Transport	0.461847	0.61219	down	Guanitoxin	SLC24A2
GO_BP_2023	GO:0010468	Regulation Of Gene Expression	0.594395	0.612407	up	Guanitoxin	MAP2K2;SNAI1
GO_BP_2023	GO:0045927	Positive Regulation Of Growth	0.466007	0.616262	down	Guanitoxin	RFTN1
GO_BP_2023	GO:0035725	Sodium Ion Transmembrane Transport	0.470136	0.620272	down	Guanitoxin	SLC24A2
GO_BP_2023	GO:1902533	Positive Regulation Of Intracellular Signal Transduction	0.606166	0.621396	up	Guanitoxin	TMEM101
GO_BP_2023	GO:0010232	Vascular Transport	0.474232	0.623559	down	Guanitoxin	SLC1A2
GO_BP_2023	GO:0045596	Negative Regulation Of Cell Differentiation	0.47483	0.623559	down	Guanitoxin	NOTCH4;ABCG1
GO_BP_2023	GO:0009150	Purine Ribonucleotide Metabolic Process	0.478298	0.626146	down	Guanitoxin	MLYCD
GO_BP_2023	GO:0150104	Transport Across Blood-Brain Barrier	0.482332	0.626146	down	Guanitoxin	SLC1A2
GO_BP_2023	GO:0034250	Positive Regulation Of Amide Metabolic Process	0.482332	0.626146	down	Guanitoxin	ABCG1
GO_BP_2023	GO:0090263	Positive Regulation Of Canonical Wnt Signaling Pathway	0.482332	0.626146	down	Guanitoxin	LGR6
GO_BP_2023	GO:0045786	Negative Regulation Of Cell Cycle	0.482332	0.626146	down	Guanitoxin	BRINP2
GO_BP_2023	GO:1901215	Negative Regulation Of Neuron Death	0.494249	0.640148	down	Guanitoxin	FOXB1
GO_BP_2023	GO:0045739	Positive Regulation Of DNA Repair	0.49816	0.640815	down	Guanitoxin	SMARCD3
GO_BP_2023	GO:0050954	Sensory Perception Of Mechanical Stimulus	0.49816	0.640815	down	Guanitoxin	CABP2
GO_BP_2023	GO:0006814	Sodium Ion Transport	0.49816	0.640815	down	Guanitoxin	SLC24A2
GO_BP_2023	GO:0016072	rRNA Metabolic Process	0.505893	0.647818	down	Guanitoxin	PIH1D2
GO_BP_2023	GO:0032956	Regulation Of Actin Cytoskeleton Organization	0.505893	0.647818	down	Guanitoxin	CARMIL3
GO_BP_2023	GO:0007605	Sensory Perception Of Sound	0.509715	0.651239	down	Guanitoxin	CABP2
GO_BP_2023	GO:0001936	Regulation Of Endothelial Cell Proliferation	0.513508	0.651672	down	Guanitoxin	EGR3
GO_BP_2023	GO:0006493	Protein O-linked Glycosylation	0.513508	0.651672	down	Guanitoxin	GALNT17
GO_BP_2023	GO:0034249	Negative Regulation Of Amide Metabolic Process	0.513508	0.651672	down	Guanitoxin	ATCAY
GO_BP_2023	GO:0006665	Sphingolipid Metabolic Process	0.517271	0.653517	down	Guanitoxin	CERS6
GO_BP_2023	GO:0032870	Cellular Response To Hormone Stimulus	0.517271	0.653517	down	Guanitoxin	WBP2
GO_BP_2023	GO:0050852	T Cell Receptor Signaling Pathway	0.521006	0.656769	down	Guanitoxin	RFTN1
GO_BP_2023	GO:0051246	Regulation Of Protein Metabolic Process	0.524712	0.659971	down	Guanitoxin	SSH1
GO_BP_2023	GO:0032880	Regulation Of Protein Localization	0.528389	0.663123	down	Guanitoxin	ATCAY
GO_BP_2023	GO:0008380	RNA Splicing	0.532038	0.664754	down	Guanitoxin	PPP1R9B
GO_BP_2023	GO:0006661	Phosphatidylinositol Biosynthetic Process	0.532038	0.664754	down	Guanitoxin	MTMR1
GO_BP_2023	GO:0048522	Positive Regulation Of Cellular Process	0.652211	0.665255	up	Guanitoxin	HBE1
GO_BP_2023	GO:0051259	Protein Complex Oligomerization	0.539253	0.670806	down	Guanitoxin	GLRA3
GO_BP_2023	GO:0034470	ncRNA Processing	0.539253	0.670806	down	Guanitoxin	PIH1D2
GO_BP_2023	GO:0030097	Hemopoiesis	0.542818	0.672287	down	Guanitoxin	NOTCH4
GO_BP_2023	GO:0006364	rRNA Processing	0.542818	0.672287	down	Guanitoxin	PIH1D2
GO_BP_2023	GO:0055074	Calcium Ion Homeostasis	0.546356	0.675191	down	Guanitoxin	SLC24A2
GO_BP_2023	GO:0006355	Regulation Of DNA-templated Transcription	0.666884	0.676838	up	Guanitoxin	MAP2K2;SNAI1;CAPN3
GO_BP_2023	GO:0043523	Regulation Of Neuron Apoptotic Process	0.556808	0.684871	down	Guanitoxin	FOXB1
GO_BP_2023	GO:0071417	Cellular Response To Organonitrogen Compound	0.556808	0.684871	down	Guanitoxin	SSH1
GO_BP_2023	GO:2000045	Regulation Of G1/S Transition Of Mitotic Cell Cycle	0.560239	0.684871	down	Guanitoxin	SMARCD3
GO_BP_2023	GO:0051592	Response To Calcium Ion	0.560239	0.684871	down	Guanitoxin	CPNE2
GO_BP_2023	GO:0030307	Positive Regulation Of Cell Growth	0.560239	0.684871	down	Guanitoxin	RNF157
GO_BP_2023	GO:0050870	Positive Regulation Of T Cell Activation	0.563643	0.687547	down	Guanitoxin	SMARCD3
GO_BP_2023	GO:0009893	Positive Regulation Of Metabolic Process	0.567021	0.688339	down	Guanitoxin	CAMK1D
GO_BP_2023	GO:0046474	Glycerophospholipid Biosynthetic Process	0.567021	0.688339	down	Guanitoxin	MTMR1
GO_BP_2023	GO:0051093	Negative Regulation Of Developmental Process	0.570373	0.688339	down	Guanitoxin	NOTCH4
GO_BP_2023	GO:0030177	Positive Regulation Of Wnt Signaling Pathway	0.570373	0.688339	down	Guanitoxin	LGR6
GO_BP_2023	GO:0030111	Regulation Of Wnt Signaling Pathway	0.570373	0.688339	down	Guanitoxin	LGR6
GO_BP_2023	GO:0006816	Calcium Ion Transport	0.580275	0.697316	down	Guanitoxin	SLC24A2
GO_BP_2023	GO:0016579	Protein Deubiquitination	0.580275	0.697316	down	Guanitoxin	USP21
GO_BP_2023	GO:0070646	Protein Modification By Small Protein Removal	0.58675	0.703385	down	Guanitoxin	USP21
GO_BP_2023	GO:0045944	Positive Regulation Of Transcription By RNA Polymerase II	0.587811	0.703385	down	Guanitoxin	LMO1;ATOH7;WBP2;NOTCH4;OTX2;LMX1B;NR2C2
GO_BP_2023	GO:0051056	Regulation Of Small GTPase Mediated Signal Transduction	0.599404	0.714238	down	Guanitoxin	ARHGEF9
GO_BP_2023	GO:0090068	Positive Regulation Of Cell Cycle Process	0.599404	0.714238	down	Guanitoxin	CSPP1
GO_BP_2023	GO:0042981	Regulation Of Apoptotic Process	0.715524	0.722608	up	Guanitoxin	CAPN3
GO_BP_2023	GO:0009967	Positive Regulation Of Signal Transduction	0.609799	0.725097	down	Guanitoxin	LGR6;SHANK1
GO_BP_2023	GO:0006631	Fatty Acid Metabolic Process	0.611673	0.725801	down	Guanitoxin	MLYCD
GO_BP_2023	GO:1901566	Organonitrogen Compound Biosynthetic Process	0.614682	0.726326	down	Guanitoxin	CERS6
GO_BP_2023	GO:0050679	Positive Regulation Of Epithelial Cell Proliferation	0.614682	0.726326	down	Guanitoxin	EGR3
GO_BP_2023	GO:0045926	Negative Regulation Of Growth	0.617667	0.728333	down	Guanitoxin	PPP1R9B
GO_BP_2023	GO:0030308	Negative Regulation Of Cell Growth	0.62063	0.730304	down	Guanitoxin	PPP1R9B
GO_BP_2023	GO:1903508	Positive Regulation Of Nucleic Acid-Templated Transcription	0.625024	0.733949	down	Guanitoxin	SMARCD3;WBP2;NOTCH4;OTX2
GO_BP_2023	GO:0120031	Plasma Membrane Bounded Cell Projection Assembly	0.627928	0.735833	down	Guanitoxin	HYLS1;PPP1R9B
GO_BP_2023	GO:0006605	Protein Targeting	0.632253	0.737845	down	Guanitoxin	GOLGA7B
GO_BP_2023	GO:0006282	Regulation Of DNA Repair	0.632253	0.737845	down	Guanitoxin	SMARCD3
GO_BP_2023	GO:0050731	Positive Regulation Of Peptidyl-Tyrosine Phosphorylation	0.635103	0.739646	down	Guanitoxin	SRCIN1
GO_BP_2023	GO:0030855	Epithelial Cell Differentiation	0.640737	0.74315	down	Guanitoxin	ALDOC
GO_BP_2023	GO:0072359	Circulatory System Development	0.640737	0.74315	down	Guanitoxin	NOTCH4
GO_BP_2023	GO:0045597	Positive Regulation Of Cell Differentiation	0.643493	0.743333	down	Guanitoxin	BRINP2;SMARCD3
GO_BP_2023	GO:2000146	Negative Regulation Of Cell Motility	0.643522	0.743333	down	Guanitoxin	PTPRT
GO_BP_2023	GO:0007169	Transmembrane Receptor Protein Tyrosine Kinase Signaling Pathway	0.645402	0.74349	down	Guanitoxin	PTPRT;FLRT2
GO_BP_2023	GO:0050851	Antigen Receptor-Mediated Signaling Pathway	0.646285	0.74349	down	Guanitoxin	RFTN1
GO_BP_2023	GO:0071248	Cellular Response To Metal Ion	0.649027	0.74513	down	Guanitoxin	CPNE2
GO_BP_2023	GO:0000122	Negative Regulation Of Transcription By RNA Polymerase II	0.743997	0.747662	up	Guanitoxin	SNAI1
GO_BP_2023	GO:0006874	Intracellular Calcium Ion Homeostasis	0.659785	0.755948	down	Guanitoxin	SLC24A2
GO_BP_2023	GO:0051726	Regulation Of Cell Cycle	0.671295	0.767581	down	Guanitoxin	BRINP2;PPP1R9B
GO_BP_2023	GO:0007015	Actin Filament Organization	0.672773	0.767721	down	Guanitoxin	PPP1R9B
GO_BP_2023	GO:0045860	Positive Regulation Of Protein Kinase Activity	0.675311	0.769067	down	Guanitoxin	SRCIN1
GO_BP_2023	GO:0032102	Negative Regulation Of Response To External Stimulus	0.67783	0.770385	down	Guanitoxin	AJAP1
GO_BP_2023	GO:0006486	Protein Glycosylation	0.680329	0.771675	down	Guanitoxin	GALNT17
GO_BP_2023	GO:0071407	Cellular Response To Organic Cyclic Compound	0.692537	0.783952	down	Guanitoxin	SSH1
GO_BP_2023	GO:0060429	Epithelium Development	0.69729	0.785706	down	Guanitoxin	ALDOC
GO_BP_2023	GO:0015031	Protein Transport	0.697328	0.785706	down	Guanitoxin	SCAMP1;ABCG1
GO_BP_2023	GO:0071363	Cellular Response To Growth Factor Stimulus	0.699639	0.785706	down	Guanitoxin	EGR3
GO_BP_2023	GO:0042254	Ribosome Biogenesis	0.699639	0.785706	down	Guanitoxin	PIH1D2
GO_BP_2023	GO:0006357	Regulation Of Transcription By RNA Polymerase II	0.706245	0.790362	down	Guanitoxin	LMO1;FOXB1;EGR3;SMARCD3;DLX4;WBP2;NOTCH4;NR2C2;SCRT1;ATOH7;OTX2;LMX1B;RCOR2;LHX9
GO_BP_2023	GO:0018105	Peptidyl-Serine Phosphorylation	0.706578	0.790362	down	Guanitoxin	CAMK1D
GO_BP_2023	GO:0007005	Mitochondrion Organization	0.715582	0.795813	down	Guanitoxin	ATCAY
GO_BP_2023	GO:0007188	Adenylate Cyclase-Modulating G Protein-Coupled Receptor Signaling Pathway	0.71779	0.795813	down	Guanitoxin	GRM8
GO_BP_2023	GO:0071705	Nitrogen Compound Transport	0.71779	0.795813	down	Guanitoxin	SCAMP1
GO_BP_2023	GO:0030336	Negative Regulation Of Cell Migration	0.71779	0.795813	down	Guanitoxin	PTPRT
GO_BP_2023	GO:0010628	Positive Regulation Of Gene Expression	0.718482	0.795813	down	Guanitoxin	WBP2;USP21;ZNF804A
GO_BP_2023	GO:0043066	Negative Regulation Of Apoptotic Process	0.721107	0.797161	down	Guanitoxin	RNF157;FOXB1;EGR3
GO_BP_2023	GO:0018209	Peptidyl-Serine Modification	0.724312	0.799144	down	Guanitoxin	CAMK1D
GO_BP_2023	GO:0006355	Regulation Of DNA-templated Transcription	0.728611	0.802322	down	Guanitoxin	FOXB1;EGR3;SMARCD3;DLX4;WBP2;NOTCH4;NR2C2;SCRT1;ATOH7;OTX2;LMX1B;RCOR2;LHX9
GO_BP_2023	GO:0007507	Heart Development	0.734851	0.806058	down	Guanitoxin	FLRT2
GO_BP_2023	GO:0030001	Metal Ion Transport	0.734851	0.806058	down	Guanitoxin	KCND3
GO_BP_2023	GO:0051345	Positive Regulation Of Hydrolase Activity	0.74499	0.814023	down	Guanitoxin	DOCK10
GO_BP_2023	GO:0030198	Extracellular Matrix Organization	0.74499	0.814023	down	Guanitoxin	FLRT2
GO_BP_2023	GO:0045893	Positive Regulation Of DNA-templated Transcription	0.748042	0.815784	down	Guanitoxin	LMO1;ATOH7;SMARCD3;WBP2;NOTCH4;OTX2;LMX1B;NR2C2
GO_BP_2023	GO:0016197	Endosomal Transport	0.752822	0.819418	down	Guanitoxin	ACAP2
GO_BP_2023	GO:0006396	RNA Processing	0.75854	0.824056	down	Guanitoxin	PPP1R9B
GO_BP_2023	GO:0030003	Intracellular Monoatomic Cation Homeostasis	0.771374	0.836394	down	Guanitoxin	SLC24A2
GO_BP_2023	GO:0072657	Protein Localization To Membrane	0.774915	0.838627	down	Guanitoxin	RFTN1
GO_BP_2023	GO:0048193	Golgi Vesicle Transport	0.78353	0.846332	down	Guanitoxin	SCAMP1
GO_BP_2023	GO:0048523	Negative Regulation Of Cellular Process	0.786086	0.847475	down	Guanitoxin	BRINP2;NOTCH4;PPP1R9B
GO_BP_2023	GO:0071702	Organic Substance Transport	0.790186	0.850277	down	Guanitoxin	SCAMP1
GO_BP_2023	GO:0043069	Negative Regulation Of Programmed Cell Death	0.794778	0.853594	down	Guanitoxin	RNF157;EGR3
GO_BP_2023	GO:0060828	Regulation Of Canonical Wnt Signaling Pathway	0.799791	0.856364	down	Guanitoxin	LGR6
GO_BP_2023	GO:0050821	Protein Stabilization	0.801349	0.856364	down	Guanitoxin	PIH1D2
GO_BP_2023	GO:0051240	Positive Regulation Of Multicellular Organismal Process	0.801896	0.856364	down	Guanitoxin	OTX2;NR2C2
GO_BP_2023	GO:0045892	Negative Regulation Of DNA-templated Transcription	0.80699	0.860181	down	Guanitoxin	DLX4;NOTCH4;NR2C2;RCOR2;SCRT1;LHX9
GO_BP_2023	GO:0043087	Regulation Of GTPase Activity	0.810445	0.862241	down	Guanitoxin	DOCK10
GO_BP_2023	GO:2000147	Positive Regulation Of Cell Motility	0.820536	0.871338	down	Guanitoxin	LGR6
GO_BP_2023	GO:1901701	Cellular Response To Oxygen-Containing Compound	0.82302	0.87234	down	Guanitoxin	CPNE2;SSH1
GO_BP_2023	GO:0001558	Regulation Of Cell Growth	0.828759	0.873295	down	Guanitoxin	PPP1R9B
GO_BP_2023	GO:0006915	Apoptotic Process	0.830093	0.873295	down	Guanitoxin	ATCAY
GO_BP_2023	GO:0006338	Chromatin Remodeling	0.830093	0.873295	down	Guanitoxin	SMARCD3
GO_BP_2023	GO:0044782	Cilium Organization	0.830093	0.873295	down	Guanitoxin	HYLS1
GO_BP_2023	GO:0043547	Positive Regulation Of GTPase Activity	0.837881	0.879853	down	Guanitoxin	DOCK10
GO_BP_2023	GO:0000122	Negative Regulation Of Transcription By RNA Polymerase II	0.843608	0.884226	down	Guanitoxin	DLX4;NOTCH4;NR2C2;SCRT1
GO_BP_2023	GO:0060271	Cilium Assembly	0.848903	0.888132	down	Guanitoxin	HYLS1
GO_BP_2023	GO:0051091	Positive Regulation Of DNA-binding Transcription Factor Activity	0.852409	0.890154	down	Guanitoxin	CAMK1D
GO_BP_2023	GO:0019221	Cytokine-Mediated Signaling Pathway	0.864587	0.901208	down	Guanitoxin	IL15RA
GO_BP_2023	GO:1903507	Negative Regulation Of Nucleic Acid-Templated Transcription	0.869311	0.904467	down	Guanitoxin	RCOR2;LHX9
GO_BP_2023	GO:0010468	Regulation Of Gene Expression	0.871634	0.90522	down	Guanitoxin	DLX4;ZNF804A;UNCX;LMX1B;NR2C2;SCRT1
GO_BP_2023	GO:0009968	Negative Regulation Of Signal Transduction	0.874788	0.906185	down	Guanitoxin	PTPRT
GO_BP_2023	GO:0006325	Chromatin Organization	0.875765	0.906185	down	Guanitoxin	SMARCD3
GO_BP_2023	GO:0030335	Positive Regulation Of Cell Migration	0.879599	0.908491	down	Guanitoxin	LGR6
GO_BP_2023	GO:0098655	Monoatomic Cation Transmembrane Transport	0.8878	0.915291	down	Guanitoxin	SLC24A2
GO_BP_2023	GO:0098662	Inorganic Cation Transmembrane Transport	0.890408	0.916311	down	Guanitoxin	SLC24A2
GO_BP_2023	GO:0006281	DNA Repair	0.896262	0.920661	down	Guanitoxin	CETN2
GO_BP_2023	GO:1902531	Regulation Of Intracellular Signal Transduction	0.901032	0.923884	down	Guanitoxin	ARHGEF9
GO_BP_2023	GO:0071345	Cellular Response To Cytokine Stimulus	0.909218	0.930592	down	Guanitoxin	PTPRT
GO_BP_2023	GO:0097435	Supramolecular Fiber Organization	0.914746	0.932896	down	Guanitoxin	PPP1R9B
GO_BP_2023	GO:0036211	Protein Modification Process	0.914766	0.932896	down	Guanitoxin	PTPRD;PTPRT;SSH1
GO_BP_2023	GO:0001819	Positive Regulation Of Cytokine Production	0.917383	0.933514	down	Guanitoxin	RFTN1
GO_BP_2023	GO:0070925	Organelle Assembly	0.91867	0.933514	down	Guanitoxin	HYLS1
GO_BP_2023	GO:0008104	Protein Localization	0.935252	0.94866	down	Guanitoxin	CEP128
GO_BP_2023	GO:0010604	Positive Regulation Of Macromolecule Metabolic Process	0.941549	0.951637	down	Guanitoxin	ZNF804A
GO_BP_2023	GO:0032446	Protein Modification By Small Protein Conjugation	0.941549	0.951637	down	Guanitoxin	RNF157
GO_BP_2023	GO:0048522	Positive Regulation Of Cellular Process	0.94562	0.954048	down	Guanitoxin	SMARCD3;CSPP1
GO_BP_2023	GO:0006974	DNA Damage Response	0.950069	0.956831	down	Guanitoxin	SHLD2
GO_BP_2023	GO:0016567	Protein Ubiquitination	0.966348	0.971497	down	Guanitoxin	RNF157
GO_BP_2023	GO:0006357	Regulation Of Transcription By RNA Polymerase II	0.976373	0.976373	up	Guanitoxin	SNAI1
GO_BP_2023	GO:0042981	Regulation Of Apoptotic Process	0.974012	0.977466	down	Guanitoxin	RNF157;EGR3
GO_BP_2023	GO:0006468	Protein Phosphorylation	0.98004	0.981774	down	Guanitoxin	CAMK1D
GO_BP_2023	GO:0042127	Regulation Of Cell Population Proliferation	0.99761	0.99761	down	Guanitoxin	PPP1R9B
KEGG_Human_2021	NA	Prolactin signaling pathway	0.00666844	0.344628	up	Guanitoxin	MAP2K2;CYP17A1
KEGG_Human_2021	NA	Cushing syndrome	0.0300442	0.344628	up	Guanitoxin	MAP2K2;CYP17A1
KEGG_Human_2021	NA	Thyroid cancer	0.0628059	0.344628	up	Guanitoxin	MAP2K2
KEGG_Human_2021	NA	Bladder cancer	0.0693617	0.344628	up	Guanitoxin	MAP2K2
KEGG_Human_2021	NA	Ovarian steroidogenesis	0.0855567	0.344628	up	Guanitoxin	CYP17A1
KEGG_Human_2021	NA	Endometrial cancer	0.09673	0.344628	up	Guanitoxin	MAP2K2
KEGG_Human_2021	NA	VEGF signaling pathway	0.0983153	0.344628	up	Guanitoxin	MAP2K2
KEGG_Human_2021	NA	Long-term depression	0.0998979	0.344628	up	Guanitoxin	MAP2K2
KEGG_Human_2021	NA	Steroid hormone biosynthesis	0.101478	0.344628	up	Guanitoxin	CYP17A1
KEGG_Human_2021	NA	GnRH secretion	0.106201	0.344628	up	Guanitoxin	MAP2K2
KEGG_Human_2021	NA	Cortisol synthesis and secretion	0.107771	0.344628	up	Guanitoxin	CYP17A1
KEGG_Human_2021	NA	Acute myeloid leukemia	0.110901	0.344628	up	Guanitoxin	MAP2K2
KEGG_Human_2021	NA	Long-term potentiation	0.110901	0.344628	up	Guanitoxin	MAP2K2
KEGG_Human_2021	NA	Fc epsilon RI signaling pathway	0.112462	0.344628	up	Guanitoxin	MAP2K2
KEGG_Human_2021	NA	Renal cell carcinoma	0.114021	0.344628	up	Guanitoxin	MAP2K2
KEGG_Human_2021	NA	Central carbon metabolism in cancer	0.115576	0.344628	up	Guanitoxin	MAP2K2
KEGG_Human_2021	NA	Adherens junction	0.11713	0.344628	up	Guanitoxin	SNAI1
KEGG_Human_2021	NA	Melanoma	0.11868	0.344628	up	Guanitoxin	MAP2K2
KEGG_Human_2021	NA	Non-small cell lung cancer	0.11868	0.344628	up	Guanitoxin	MAP2K2
KEGG_Human_2021	NA	Glioma	0.123316	0.344628	up	Guanitoxin	MAP2K2
KEGG_Human_2021	NA	Chronic myeloid leukemia	0.124856	0.344628	up	Guanitoxin	MAP2K2
KEGG_Human_2021	NA	B cell receptor signaling pathway	0.132516	0.344628	up	Guanitoxin	MAP2K2
KEGG_Human_2021	NA	ErbB signaling pathway	0.138598	0.344628	up	Guanitoxin	MAP2K2
KEGG_Human_2021	NA	Colorectal cancer	0.140112	0.344628	up	Guanitoxin	MAP2K2
KEGG_Human_2021	NA	Gap junction	0.143132	0.344628	up	Guanitoxin	MAP2K2
KEGG_Human_2021	NA	PD-L1 expression and PD-1 checkpoint pathway in cancer	0.144638	0.344628	up	Guanitoxin	MAP2K2
KEGG_Human_2021	NA	GnRH signaling pathway	0.150637	0.344628	up	Guanitoxin	MAP2K2
KEGG_Human_2021	NA	IL-17 signaling pathway	0.15213	0.344628	up	Guanitoxin	IL17RB
KEGG_Human_2021	NA	Prostate cancer	0.156595	0.344628	up	Guanitoxin	MAP2K2
KEGG_Human_2021	NA	Choline metabolism in cancer	0.158078	0.344628	up	Guanitoxin	MAP2K2
KEGG_Human_2021	NA	Melanogenesis	0.162512	0.344628	up	Guanitoxin	MAP2K2
KEGG_Human_2021	NA	T cell receptor signaling pathway	0.166924	0.344628	up	Guanitoxin	MAP2K2
KEGG_Human_2021	NA	Toll-like receptor signaling pathway	0.166924	0.344628	up	Guanitoxin	MAP2K2
KEGG_Human_2021	NA	HIF-1 signaling pathway	0.174226	0.344628	up	Guanitoxin	MAP2K2
KEGG_Human_2021	NA	Sphingolipid signaling pathway	0.188645	0.344628	up	Guanitoxin	MAP2K2
KEGG_Human_2021	NA	Neurotrophin signaling pathway	0.188645	0.344628	up	Guanitoxin	MAP2K2
KEGG_Human_2021	NA	Growth hormone synthesis, secretion and action	0.188645	0.344628	up	Guanitoxin	MAP2K2
KEGG_Human_2021	NA	Thyroid hormone signaling pathway	0.191499	0.344628	up	Guanitoxin	MAP2K2
KEGG_Human_2021	NA	Relaxin signaling pathway	0.202819	0.344628	up	Guanitoxin	MAP2K2
KEGG_Human_2021	NA	Natural killer cell mediated cytotoxicity	0.205625	0.344628	up	Guanitoxin	MAP2K2
KEGG_Human_2021	NA	FoxO signaling pathway	0.205625	0.344628	up	Guanitoxin	MAP2K2
KEGG_Human_2021	NA	Vascular smooth muscle contraction	0.208421	0.344628	up	Guanitoxin	MAP2K2
KEGG_Human_2021	NA	Insulin signaling pathway	0.213985	0.344628	up	Guanitoxin	MAP2K2
KEGG_Human_2021	NA	Apelin signaling pathway	0.213985	0.344628	up	Guanitoxin	MAP2K2
KEGG_Human_2021	NA	Autophagy	0.213985	0.344628	up	Guanitoxin	MAP2K2
KEGG_Human_2021	NA	Yersinia infection	0.213985	0.344628	up	Guanitoxin	MAP2K2
KEGG_Human_2021	NA	Estrogen signaling pathway	0.213985	0.344628	up	Guanitoxin	MAP2K2
KEGG_Human_2021	NA	Apoptosis	0.220887	0.344628	up	Guanitoxin	MAP2K2
KEGG_Human_2021	NA	Signaling pathways regulating pluripotency of stem cells	0.22226	0.344628	up	Guanitoxin	MAP2K2
KEGG_Human_2021	NA	Breast cancer	0.227729	0.344628	up	Guanitoxin	MAP2K2
KEGG_Human_2021	NA	Phospholipase D signaling pathway	0.229091	0.344628	up	Guanitoxin	MAP2K2
KEGG_Human_2021	NA	Gastric cancer	0.23045	0.344628	up	Guanitoxin	MAP2K2
KEGG_Human_2021	NA	mTOR signaling pathway	0.237211	0.344628	up	Guanitoxin	MAP2K2
KEGG_Human_2021	NA	Oxytocin signaling pathway	0.237211	0.344628	up	Guanitoxin	MAP2K2
KEGG_Human_2021	NA	Cellular senescence	0.239899	0.344628	up	Guanitoxin	MAP2K2
KEGG_Human_2021	NA	Hepatitis C	0.24124	0.344628	up	Guanitoxin	MAP2K2
KEGG_Human_2021	NA	Hepatitis B	0.247908	0.346896	up	Guanitoxin	MAP2K2
KEGG_Human_2021	NA	cGMP-PKG signaling pathway	0.25452	0.346896	up	Guanitoxin	MAP2K2
KEGG_Human_2021	NA	Hepatocellular carcinoma	0.255836	0.346896	up	Guanitoxin	MAP2K2
KEGG_Human_2021	NA	Influenza A	0.261075	0.348101	up	Guanitoxin	MAP2K2
KEGG_Human_2021	NA	Neutrophil extracellular trap formation	0.282947	0.371079	up	Guanitoxin	MAP2K2
KEGG_Human_2021	NA	Kaposi sarcoma-associated herpesvirus infection	0.288002	0.371615	up	Guanitoxin	MAP2K2
KEGG_Human_2021	NA	Proteoglycans in cancer	0.302958	0.376495	up	Guanitoxin	MAP2K2
KEGG_Human_2021	NA	Rap1 signaling pathway	0.309099	0.376495	up	Guanitoxin	MAP2K2
KEGG_Human_2021	NA	Human immunodeficiency virus 1 infection	0.31154	0.376495	up	Guanitoxin	MAP2K2
KEGG_Human_2021	NA	cAMP signaling pathway	0.316399	0.376495	up	Guanitoxin	MAP2K2
KEGG_Human_2021	NA	Regulation of actin cytoskeleton	0.318815	0.376495	up	Guanitoxin	MAP2K2
KEGG_Human_2021	NA	Human T-cell leukemia virus 1 infection	0.320021	0.376495	up	Guanitoxin	MAP2K2
KEGG_Human_2021	NA	Human cytomegalovirus infection	0.327208	0.379372	up	Guanitoxin	MAP2K2
KEGG_Human_2021	NA	Ras signaling pathway	0.335501	0.38343	up	Guanitoxin	MAP2K2
KEGG_Human_2021	NA	Chemical carcinogenesis	0.343694	0.387261	up	Guanitoxin	MAP2K2
KEGG_Human_2021	NA	Salmonella infection	0.355229	0.394699	up	Guanitoxin	MAP2K2
KEGG_Human_2021	NA	MAPK signaling pathway	0.404743	0.438703	up	Guanitoxin	MAP2K2
KEGG_Human_2021	NA	Cytokine-cytokine receptor interaction	0.4058	0.438703	up	Guanitoxin	IL17RB
KEGG_Human_2021	NA	MicroRNAs in cancer	0.421442	0.449538	up	Guanitoxin	MAP2K2
KEGG_Human_2021	NA	Human papillomavirus infection	0.44267	0.465968	up	Guanitoxin	MAP2K2
KEGG_Human_2021	NA	PI3K-Akt signaling pathway	0.465051	0.48317	up	Guanitoxin	MAP2K2
KEGG_Human_2021	NA	Alzheimer disease	0.479174	0.491461	up	Guanitoxin	MAP2K2
KEGG_Human_2021	NA	Pathways of neurodegeneration	0.569153	0.576358	up	Guanitoxin	MAP2K2
KEGG_Human_2021	NA	Pathways in cancer	0.610394	0.610394	up	Guanitoxin	MAP2K2
KEGG_Human_2021	NA	Calcium signaling pathway	0.0383565	0.901494	down	Guanitoxin	CAMK1D;PHKG1;TACR3;CACNA1F;CACNA1E
KEGG_Human_2021	NA	Axon guidance	0.0523607	0.901494	down	Guanitoxin	NTNG1;ROBO3;LRRC4C;SSH1
KEGG_Human_2021	NA	Glutamatergic synapse	0.0580399	0.901494	down	Guanitoxin	GRM8;SLC1A2;SHANK1
KEGG_Human_2021	NA	Cell adhesion molecules	0.106321	0.901494	down	Guanitoxin	NTNG1;NCAM1;LRRC4C
KEGG_Human_2021	NA	Aldosterone synthesis and secretion	0.174427	0.901494	down	Guanitoxin	CAMK1D;CACNA1F
KEGG_Human_2021	NA	Phototransduction	0.194732	0.901494	down	Guanitoxin	GUCA1C
KEGG_Human_2021	NA	beta-Alanine metabolism	0.207103	0.901494	down	Guanitoxin	MLYCD
KEGG_Human_2021	NA	Pentose phosphate pathway	0.207103	0.901494	down	Guanitoxin	ALDOC
KEGG_Human_2021	NA	Galactose metabolism	0.213218	0.901494	down	Guanitoxin	LCT
KEGG_Human_2021	NA	Fructose and mannose metabolism	0.225307	0.901494	down	Guanitoxin	ALDOC
KEGG_Human_2021	NA	Propanoate metabolism	0.231282	0.901494	down	Guanitoxin	MLYCD
KEGG_Human_2021	NA	Sphingolipid signaling pathway	0.233264	0.901494	down	Guanitoxin	CERS6;PPP2R2C
KEGG_Human_2021	NA	AMPK signaling pathway	0.236106	0.901494	down	Guanitoxin	PPP2R2C;MLYCD
KEGG_Human_2021	NA	Thyroid hormone signaling pathway	0.238949	0.901494	down	Guanitoxin	NOTCH4;RCAN2
KEGG_Human_2021	NA	Mucin type O-glycan biosynthesis	0.243094	0.901494	down	Guanitoxin	GALNT17
KEGG_Human_2021	NA	Type I diabetes mellitus	0.283037	0.901494	down	Guanitoxin	PTPRN2
KEGG_Human_2021	NA	ABC transporters	0.29406	0.901494	down	Guanitoxin	ABCG1
KEGG_Human_2021	NA	Type II diabetes mellitus	0.299508	0.901494	down	Guanitoxin	CACNA1E
KEGG_Human_2021	NA	Carbohydrate digestion and absorption	0.304914	0.901494	down	Guanitoxin	LCT
KEGG_Human_2021	NA	Nucleotide excision repair	0.304914	0.901494	down	Guanitoxin	CETN2
KEGG_Human_2021	NA	Other types of O-glycan biosynthesis	0.304914	0.901494	down	Guanitoxin	GALNT17
KEGG_Human_2021	NA	Intestinal immune network for IgA production	0.310279	0.901494	down	Guanitoxin	IL15RA
KEGG_Human_2021	NA	Sphingolipid metabolism	0.315602	0.901494	down	Guanitoxin	CERS6
KEGG_Human_2021	NA	Adrenergic signaling in cardiomyocytes	0.321469	0.901494	down	Guanitoxin	PPP2R2C;CACNA1F
KEGG_Human_2021	NA	Oxytocin signaling pathway	0.332742	0.901494	down	Guanitoxin	CAMK1D;CACNA1F
KEGG_Human_2021	NA	Notch signaling pathway	0.366644	0.901494	down	Guanitoxin	NOTCH4
KEGG_Human_2021	NA	GnRH secretion	0.390728	0.901494	down	Guanitoxin	CACNA1F
KEGG_Human_2021	NA	Cortisol synthesis and secretion	0.395434	0.901494	down	Guanitoxin	CACNA1F
KEGG_Human_2021	NA	Glycolysis / Gluconeogenesis	0.404739	0.901494	down	Guanitoxin	ALDOC
KEGG_Human_2021	NA	Renin secretion	0.413901	0.901494	down	Guanitoxin	CACNA1F
KEGG_Human_2021	NA	Inositol phosphate metabolism	0.431808	0.901494	down	Guanitoxin	MTMR1
KEGG_Human_2021	NA	Glioma	0.440557	0.901494	down	Guanitoxin	CAMK1D
KEGG_Human_2021	NA	Arrhythmogenic right ventricular cardiomyopathy	0.449171	0.901494	down	Guanitoxin	CACNA1F
KEGG_Human_2021	NA	Synaptic vesicle cycle	0.453429	0.901494	down	Guanitoxin	SLC1A2
KEGG_Human_2021	NA	Viral carcinogenesis	0.464711	0.901494	down	Guanitoxin	EGR3;CCR8
KEGG_Human_2021	NA	Peroxisome	0.470136	0.901494	down	Guanitoxin	MLYCD
KEGG_Human_2021	NA	Insulin secretion	0.486335	0.901494	down	Guanitoxin	CACNA1F
KEGG_Human_2021	NA	Neuroactive ligand-receptor interaction	0.489937	0.901494	down	Guanitoxin	GLRA3;GRM8;TACR3
KEGG_Human_2021	NA	Cardiac muscle contraction	0.490307	0.901494	down	Guanitoxin	CACNA1F
KEGG_Human_2021	NA	GABAergic synapse	0.49816	0.901494	down	Guanitoxin	CACNA1F
KEGG_Human_2021	NA	Hypertrophic cardiomyopathy	0.502042	0.901494	down	Guanitoxin	CACNA1F
KEGG_Human_2021	NA	Regulation of actin cytoskeleton	0.502057	0.901494	down	Guanitoxin	PFN4;SSH1
KEGG_Human_2021	NA	GnRH signaling pathway	0.513508	0.901494	down	Guanitoxin	CACNA1F
KEGG_Human_2021	NA	TGF-beta signaling pathway	0.517271	0.901494	down	Guanitoxin	FMOD
KEGG_Human_2021	NA	Dilated cardiomyopathy	0.524712	0.901494	down	Guanitoxin	CACNA1F
KEGG_Human_2021	NA	Phosphatidylinositol signaling system	0.528389	0.901494	down	Guanitoxin	MTMR1
KEGG_Human_2021	NA	mRNA surveillance pathway	0.532038	0.901494	down	Guanitoxin	PPP2R2C
KEGG_Human_2021	NA	Viral protein interaction with cytokine and cytokine receptor	0.539253	0.901494	down	Guanitoxin	CCR8
KEGG_Human_2021	NA	Chagas disease	0.546356	0.901494	down	Guanitoxin	PPP2R2C
KEGG_Human_2021	NA	Chemical carcinogenesis	0.551463	0.901494	down	Guanitoxin	PAQR8;CACNA1F
KEGG_Human_2021	NA	C-type lectin receptor signaling pathway	0.553351	0.901494	down	Guanitoxin	EGR3
KEGG_Human_2021	NA	Glucagon signaling pathway	0.563643	0.901494	down	Guanitoxin	PHKG1
KEGG_Human_2021	NA	HIF-1 signaling pathway	0.570373	0.901494	down	Guanitoxin	ALDOC
KEGG_Human_2021	NA	Serotonergic synapse	0.583525	0.901494	down	Guanitoxin	CACNA1F
KEGG_Human_2021	NA	Cholinergic synapse	0.583525	0.901494	down	Guanitoxin	CACNA1F
KEGG_Human_2021	NA	Growth hormone synthesis, secretion and action	0.602507	0.901494	down	Guanitoxin	CACNA1F
KEGG_Human_2021	NA	Prion disease	0.623956	0.901494	down	Guanitoxin	NCAM1;CACNA1F
KEGG_Human_2021	NA	Dopaminergic synapse	0.640737	0.901494	down	Guanitoxin	PPP2R2C
KEGG_Human_2021	NA	Vascular smooth muscle contraction	0.643522	0.901494	down	Guanitoxin	CACNA1F
KEGG_Human_2021	NA	Insulin signaling pathway	0.654448	0.901494	down	Guanitoxin	PHKG1
KEGG_Human_2021	NA	MAPK signaling pathway	0.664056	0.901494	down	Guanitoxin	CACNA1F;CACNA1E
KEGG_Human_2021	NA	Cytokine-cytokine receptor interaction	0.665877	0.901494	down	Guanitoxin	IL15RA;CCR8
KEGG_Human_2021	NA	Spinocerebellar ataxia	0.670216	0.901494	down	Guanitoxin	KCND3
KEGG_Human_2021	NA	Breast cancer	0.680329	0.901494	down	Guanitoxin	NOTCH4
KEGG_Human_2021	NA	Phospholipase D signaling pathway	0.682808	0.901494	down	Guanitoxin	GRM8
KEGG_Human_2021	NA	Retrograde endocannabinoid signaling	0.682808	0.901494	down	Guanitoxin	CACNA1F
KEGG_Human_2021	NA	Cushing syndrome	0.699639	0.901494	down	Guanitoxin	CACNA1F
KEGG_Human_2021	NA	Hepatitis C	0.704283	0.901494	down	Guanitoxin	PPP2R2C
KEGG_Human_2021	NA	Necroptosis	0.708855	0.901494	down	Guanitoxin	USP21
KEGG_Human_2021	NA	JAK-STAT signaling pathway	0.715582	0.901494	down	Guanitoxin	IL15RA
KEGG_Human_2021	NA	Hepatitis B	0.715582	0.901494	down	Guanitoxin	EGR3
KEGG_Human_2021	NA	Hippo signaling pathway	0.71779	0.901494	down	Guanitoxin	PPP2R2C
KEGG_Human_2021	NA	Wnt signaling pathway	0.724312	0.901494	down	Guanitoxin	LGR6
KEGG_Human_2021	NA	Human papillomavirus infection	0.726307	0.901494	down	Guanitoxin	PPP2R2C;NOTCH4
KEGG_Human_2021	NA	cGMP-PKG signaling pathway	0.726453	0.901494	down	Guanitoxin	CACNA1F
KEGG_Human_2021	NA	Hepatocellular carcinoma	0.728577	0.901494	down	Guanitoxin	SMARCD3
KEGG_Human_2021	NA	Tight junction	0.730684	0.901494	down	Guanitoxin	PPP2R2C
KEGG_Human_2021	NA	Amyotrophic lateral sclerosis	0.77338	0.917103	down	Guanitoxin	SLC1A2;PFN4
KEGG_Human_2021	NA	Chemokine signaling pathway	0.774915	0.917103	down	Guanitoxin	CCR8
KEGG_Human_2021	NA	Kaposi sarcoma-associated herpesvirus infection	0.776665	0.917103	down	Guanitoxin	CCR8
KEGG_Human_2021	NA	Rap1 signaling pathway	0.804428	0.917103	down	Guanitoxin	PFN4
KEGG_Human_2021	NA	Lipid and atherosclerosis	0.811921	0.917103	down	Guanitoxin	ABCG1
KEGG_Human_2021	NA	cAMP signaling pathway	0.813384	0.917103	down	Guanitoxin	CACNA1F
KEGG_Human_2021	NA	Human T-cell leukemia virus 1 infection	0.817709	0.917103	down	Guanitoxin	IL15RA
KEGG_Human_2021	NA	Thermogenesis	0.835325	0.917103	down	Guanitoxin	SMARCD3
KEGG_Human_2021	NA	Ras signaling pathway	0.835325	0.917103	down	Guanitoxin	SYNGAP1
KEGG_Human_2021	NA	Shigellosis	0.852409	0.917103	down	Guanitoxin	PFN4
KEGG_Human_2021	NA	Salmonella infection	0.855834	0.917103	down	Guanitoxin	PFN4
KEGG_Human_2021	NA	Endocytosis	0.85918	0.917103	down	Guanitoxin	ACAP2
KEGG_Human_2021	NA	Huntington disease	0.907782	0.94827	down	Guanitoxin	SLC1A2
KEGG_Human_2021	NA	MicroRNAs in cancer	0.910632	0.94827	down	Guanitoxin	NOTCH4
KEGG_Human_2021	NA	Pathways in cancer	0.918325	0.94827	down	Guanitoxin	IL15RA;NOTCH4
KEGG_Human_2021	NA	PI3K-Akt signaling pathway	0.936762	0.953846	down	Guanitoxin	PPP2R2C
KEGG_Human_2021	NA	Alzheimer disease	0.943806	0.953846	down	Guanitoxin	CACNA1F
KEGG_Human_2021	NA	Pathways of neurodegeneration	0.975668	0.975668	down	Guanitoxin	CACNA1F
GO_BP_2023	GO:0022900	Electron Transport Chain	7.72782e+09	0.0106644	up	Malathion	NDOR1;PPARGC1A
GO_BP_2023	GO:0045737	Positive Regulation Of Cyclin-Dependent Protein Serine/Threonine Kinase Activity	0.000307945	0.0644032	down	Malathion	CCNY;AKT1
[truncated: 20,120 more rows]

## Sheet: DEA-adj-p-value (appendix 2C)
row	gene_names	baseMean	log2FoldChange	lfcSE	stat	p-value	padj	Significance	contrast
ENSDARG00000021595	lhfpl3	134.505	1.39063	0.466059	2.98381	0.00284685	0.0366933	Significant	Trichlorfon + Guanitoxin
ENSDARG00000045490	ndufb2	508.171	-1.13199	0.39797	-2.8444	0.0044495	0.0482703	Significant	Trichlorfon + Guanitoxin
ENSDARG00000096037	si:ch211-214j24.14	21.7883	-2.59353	0.616008	-4.21022	2.55124e-05	0.00154094	Significant	Trichlorfon + Guanitoxin
ENSDARG00000014572	chpt1	329.104	-1.41111	0.315772	-4.46878	7.86686e-06	0.000642761	Significant	Trichlorfon + Guanitoxin
ENSDARG00000032639	cd36	182.869	-3.14199	0.551497	-5.69719	1.21798e-08	5.23246e-06	Significant	Trichlorfon + Guanitoxin
ENSDARG00000006215	akr1b1.1	190.648	-1.78957	0.486199	-3.68074	0.000232555	0.00696868	Significant	Trichlorfon + Guanitoxin
ENSDARG00000016691	cd9b	162.081	-2.77397	0.631133	-4.39522	1.10661e-05	0.000848932	Significant	Trichlorfon + Guanitoxin
ENSDARG00000012066	dcn	130.468	-1.66902	0.429766	-3.88356	0.000102939	0.00391847	Significant	Trichlorfon + Guanitoxin
ENSDARG00000025073	rpl18a	3699.23	-1.00032	0.353536	-2.82947	0.00466249	0.049826	Significant	Trichlorfon + Guanitoxin
ENSDARG00000032765	net1	281.575	-1.41633	0.445101	-3.18205	0.00146236	0.0245676	Significant	Trichlorfon + Guanitoxin
ENSDARG00000042469	ndufa12	270.218	-1.4404	0.367749	-3.91682	8.97249e-05	0.0035597	Significant	Trichlorfon + Guanitoxin
ENSDARG00000096118	ost4	166.87	-1.70567	0.552766	-3.0857	0.00203071	0.0301551	Significant	Trichlorfon + Guanitoxin
ENSDARG00000032405	ckap4	130.099	-2.64179	0.674404	-3.91721	8.95781e-05	0.0035597	Significant	Trichlorfon + Guanitoxin
ENSDARG00000022165	mgst1.2	218.266	-2.69596	0.684122	-3.94077	8.12217e-05	0.00340181	Significant	Trichlorfon + Guanitoxin
ENSDARG00000045835	si:dkey-14d8.6	83.1186	-3.03704	0.724237	-4.19344	2.74755e-05	0.00160124	Significant	Trichlorfon + Guanitoxin
ENSDARG00000045834	si:dkey-14d8.7	37.7837	-5.10814	1.76891	-2.88774	0.00388019	0.0443669	Significant	Trichlorfon + Guanitoxin
ENSDARG00000045898	si:ch211-152c2.3	84.3793	-2.26918	0.450435	-5.03775	4.71025e-07	7.86925e-05	Significant	Trichlorfon + Guanitoxin
ENSDARG00000045514	atp5f1c	828.753	-1.23123	0.370667	-3.32166	0.000894833	0.0177036	Significant	Trichlorfon + Guanitoxin
ENSDARG00000045516	itih2	126.295	-1.16256	0.358669	-3.24133	0.00118973	0.0214493	Significant	Trichlorfon + Guanitoxin
ENSDARG00000003615	slc26a3.2	62.9422	-2.41087	0.566395	-4.25652	2.07633e-05	0.00135113	Significant	Trichlorfon + Guanitoxin
ENSDARG00000027799	ucmaa	19.6674	-3.4209	0.817814	-4.18298	2.87712e-05	0.00166482	Significant	Trichlorfon + Guanitoxin
ENSDARG00000055360	llph	125.36	-1.15572	0.40826	-2.83083	0.00464271	0.0496556	Significant	Trichlorfon + Guanitoxin
ENSDARG00000074613	si:ch211-240l19.6	25.0946	-5.67801	1.35123	-4.20211	2.64434e-05	0.00155923	Significant	Trichlorfon + Guanitoxin
ENSDARG00000099281	si:dkey-112e7.2	62.4071	-1.65531	0.543266	-3.04696	0.00231166	0.0323633	Significant	Trichlorfon + Guanitoxin
ENSDARG00000068830	kiaa0930	45.4882	1.90529	0.522988	3.64309	0.000269386	0.00775955	Significant	Trichlorfon + Guanitoxin
ENSDARG00000115978	ENSDARG00000115978	835.2	2.16089	0.418648	5.16159	2.44861e-07	5.04347e-05	Significant	Trichlorfon + Guanitoxin
ENSDARG00000094809	ms4a17a.11	67.1365	-2.00057	0.596598	-3.35329	0.000798557	0.0164031	Significant	Trichlorfon + Guanitoxin
ENSDARG00000099313	naga	38.2646	-1.71685	0.496065	-3.46093	0.000538309	0.0125574	Significant	Trichlorfon + Guanitoxin
ENSDARG00000108525	ENSDARG00000108525	16.214	2.05697	0.663521	3.10008	0.00193466	0.0293537	Significant	Trichlorfon + Guanitoxin
ENSDARG00000105714	si:cabz01083442.1	24.4453	-2.36389	0.60193	-3.92719	8.59453e-05	0.00349883	Significant	Trichlorfon + Guanitoxin
ENSDARG00000053480	aqp9b	101.646	1.43644	0.443585	3.23826	0.00120262	0.0215782	Significant	Trichlorfon + Guanitoxin
ENSDARG00000039211	zgc:77439	34.3748	-1.76623	0.566159	-3.11967	0.00181056	0.0280946	Significant	Trichlorfon + Guanitoxin
ENSDARG00000055185	tm4sf5	23.9904	-2.26009	0.668888	-3.37888	0.000727823	0.015457	Significant	Trichlorfon + Guanitoxin
ENSDARG00000087196	fibinb	47.6701	-1.34258	0.428499	-3.13323	0.00172894	0.0274049	Significant	Trichlorfon + Guanitoxin
ENSDARG00000053625	anxa2b	97.1014	-2.81603	0.643705	-4.37473	1.21586e-05	0.00091408	Significant	Trichlorfon + Guanitoxin
ENSDARG00000079738	znf219	152.246	1.35924	0.457861	2.96868	0.00299086	0.0376343	Significant	Trichlorfon + Guanitoxin
ENSDARG00000058349	polr2l	104.647	-1.23901	0.403106	-3.07367	0.00211445	0.0310174	Significant	Trichlorfon + Guanitoxin
ENSDARG00000090615	cd59a	32.798	-1.54395	0.473268	-3.26232	0.00110504	0.0202379	Significant	Trichlorfon + Guanitoxin
ENSDARG00000105551	cyld3	23.4582	-2.33915	0.679833	-3.44077	0.000580054	0.0132648	Significant	Trichlorfon + Guanitoxin
ENSDARG00000056781	zanl	371.52	-2.21577	0.384112	-5.76855	7.99568e-09	3.75697e-06	Significant	Trichlorfon + Guanitoxin
ENSDARG00000099819	sb:cb1058	55.2699	-2.02971	0.510713	-3.97428	7.05931e-05	0.00311272	Significant	Trichlorfon + Guanitoxin
ENSDARG00000075800	calml4a	14.4087	-3.07605	0.926954	-3.31845	0.000905198	0.0178382	Significant	Trichlorfon + Guanitoxin
ENSDARG00000036074	cebpa	50.3141	-1.58423	0.459738	-3.44594	0.000569084	0.0131238	Significant	Trichlorfon + Guanitoxin
ENSDARG00000039099	aep1	52.5682	-2.68427	0.858412	-3.12701	0.00176592	0.0276905	Significant	Trichlorfon + Guanitoxin
ENSDARG00000068457	tnnt3b	8485.83	-1.91529	0.49844	-3.84258	0.000121749	0.00436267	Significant	Trichlorfon + Guanitoxin
ENSDARG00000104256	bco1	49.8535	-1.63519	0.501975	-3.25752	0.00112391	0.0205085	Significant	Trichlorfon + Guanitoxin
ENSDARG00000003132	apip	29.501	-1.72556	0.550702	-3.13338	0.00172805	0.0274049	Significant	Trichlorfon + Guanitoxin
ENSDARG00000105644	tm4sf21b	39.9367	-4.32701	0.839355	-5.15517	2.53407e-07	5.14896e-05	Significant	Trichlorfon + Guanitoxin
ENSDARG00000036041	f2	112.073	-1.80847	0.477729	-3.78555	0.000153371	0.00519388	Significant	Trichlorfon + Guanitoxin
ENSDARG00000105590	si:cabz01007794.1	54.2533	-3.20722	0.867689	-3.69628	0.00021878	0.0066456	Significant	Trichlorfon + Guanitoxin
ENSDARG00000090444	ponzr1	37.156	-1.84461	0.532118	-3.46654	0.00052721	0.0123861	Significant	Trichlorfon + Guanitoxin
ENSDARG00000026599	en2a	49.3042	1.71974	0.502121	3.42496	0.000614897	0.0138063	Significant	Trichlorfon + Guanitoxin
ENSDARG00000053761	si:dkey-187j14.4	54.5575	-2.04191	0.643149	-3.17486	0.00149908	0.0249891	Significant	Trichlorfon + Guanitoxin
ENSDARG00000055046	ponzr5	43.6042	-3.21009	0.844406	-3.80159	0.000143769	0.00494672	Significant	Trichlorfon + Guanitoxin
ENSDARG00000059725	hypk	433.643	-1.46279	0.443024	-3.30182	0.000960595	0.0185649	Significant	Trichlorfon + Guanitoxin
ENSDARG00000044815	serinc4	36.1813	1.58178	0.516909	3.06006	0.0022129	0.0318404	Significant	Trichlorfon + Guanitoxin
ENSDARG00000039730	ctrb.3	885.773	-4.8577	1.08802	-4.46472	8.01739e-06	0.000648116	Significant	Trichlorfon + Guanitoxin
ENSDARG00000087017	ptgr1.2	13.9128	-3.4597	0.894633	-3.86717	0.000110104	0.00406762	Significant	Trichlorfon + Guanitoxin
ENSDARG00000093844	LOC562139	464.52	-7.34915	1.43972	-5.10458	3.31538e-07	6.43795e-05	Significant	Trichlorfon + Guanitoxin
ENSDARG00000003203	rhcga	164.556	-2.82649	0.691806	-4.08567	4.39499e-05	0.00224772	Significant	Trichlorfon + Guanitoxin
ENSDARG00000053405	sord	29.6055	-2.73309	0.734078	-3.72316	0.000196744	0.00616301	Significant	Trichlorfon + Guanitoxin
ENSDARG00000090428	ctrb.1	1236.79	-5.09774	1.29791	-3.92766	8.57765e-05	0.00349883	Significant	Trichlorfon + Guanitoxin
ENSDARG00000033683	tpma	13613.3	-1.47819	0.481737	-3.06847	0.00215161	0.0312275	Significant	Trichlorfon + Guanitoxin
ENSDARG00000069432	plscr3b	71.2896	-1.42551	0.45816	-3.11138	0.00186218	0.028542	Significant	Trichlorfon + Guanitoxin
ENSDARG00000055504	cd68	94.6588	-1.78466	0.559213	-3.19137	0.001416	0.0240576	Significant	Trichlorfon + Guanitoxin
ENSDARG00000052057	pcolceb	20.5991	-2.99951	0.882016	-3.40074	0.000672033	0.01463	Significant	Trichlorfon + Guanitoxin
ENSDARG00000100712	si:dkey-19b23.12.1	33.7341	-4.58321	1.5544	-2.94854	0.00319274	0.039317	Significant	Trichlorfon + Guanitoxin
ENSDARG00000029500	rpl34	1729.18	-1.52096	0.414611	-3.6684	0.000244074	0.00719587	Significant	Trichlorfon + Guanitoxin
ENSDARG00000052063	col4a5	290.147	-1.39655	0.465152	-3.00235	0.00267908	0.0355226	Significant	Trichlorfon + Guanitoxin
ENSDARG00000100946	si:ch211-212k18.9	21.8454	-1.52204	0.537545	-2.83147	0.00463344	0.0496327	Significant	Trichlorfon + Guanitoxin
ENSDARG00000057427	sv2ba	242.102	1.39474	0.339938	4.10293	4.07951e-05	0.00213726	Significant	Trichlorfon + Guanitoxin
ENSDARG00000017676	mmp2	92.8912	-1.35193	0.457631	-2.95419	0.00313496	0.0388872	Significant	Trichlorfon + Guanitoxin
ENSDARG00000034420	irx6a	18.284	1.86831	0.561385	3.32804	0.00087459	0.0175328	Significant	Trichlorfon + Guanitoxin
ENSDARG00000079281	tesk1b	13.4783	-2.12736	0.68729	-3.09529	0.00196618	0.0296525	Significant	Trichlorfon + Guanitoxin
ENSDARG00000099766	myl12.1	676.774	-1.32294	0.387187	-3.41679	0.000633641	0.0141147	Significant	Trichlorfon + Guanitoxin
ENSDARG00000055226	slc7a7	43.9604	-1.93683	0.533234	-3.63222	0.000280992	0.00800189	Significant	Trichlorfon + Guanitoxin
ENSDARG00000075158	igdcc3	161.393	1.14272	0.378954	3.01546	0.00256587	0.0344775	Significant	Trichlorfon + Guanitoxin
ENSDARG00000105528	si:dkey-86l18.10	39.8626	-2.43013	0.656763	-3.70017	0.000215455	0.00658452	Significant	Trichlorfon + Guanitoxin
ENSDARG00000095082	si:ch211-194p6.12	20.6831	-2.54357	0.845579	-3.00808	0.00262902	0.0350326	Significant	Trichlorfon + Guanitoxin
ENSDARG00000029995	tnni2b.2	605.506	-2.25916	0.442696	-5.10319	3.33972e-07	6.43795e-05	Significant	Trichlorfon + Guanitoxin
ENSDARG00000008491	si:ch211-107o10.3	164.668	-1.36804	0.410236	-3.33477	0.000853704	0.0172373	Significant	Trichlorfon + Guanitoxin
ENSDARG00000059815	oaz2b	75.6861	1.27056	0.430284	2.95284	0.0031486	0.038965	Significant	Trichlorfon + Guanitoxin
ENSDARG00000036298	rps13	2066.39	-1.06006	0.357207	-2.96763	0.00300103	0.0376343	Significant	Trichlorfon + Guanitoxin
ENSDARG00000035958	tnni2b.1	271.259	-3.13053	0.618594	-5.06072	4.17672e-07	7.30245e-05	Significant	Trichlorfon + Guanitoxin
ENSDARG00000051939	pcxb	75.6972	-2.38436	0.533695	-4.46765	7.90841e-06	0.000642761	Significant	Trichlorfon + Guanitoxin
ENSDARG00000105187	gcshb	59.4246	-2.06534	0.6244	-3.30773	0.000940567	0.0183191	Significant	Trichlorfon + Guanitoxin
ENSDARG00000103799	kars1	349.04	-1.13682	0.362379	-3.13711	0.00170622	0.0272506	Significant	Trichlorfon + Guanitoxin
ENSDARG00000057527	mef2ab	7.67538	3.14769	0.944133	3.33395	0.000856215	0.0172486	Significant	Trichlorfon + Guanitoxin
ENSDARG00000071173	slc12a10.2	39.6155	-1.95248	0.595115	-3.28084	0.00103497	0.0195011	Significant	Trichlorfon + Guanitoxin
ENSDARG00000052578	c6ast4	289.955	-5.17908	1.32131	-3.91964	8.86795e-05	0.00355479	Significant	Trichlorfon + Guanitoxin
ENSDARG00000076472	ovol1a	22.3344	-2.57749	0.629822	-4.0924	4.26924e-05	0.00220592	Significant	Trichlorfon + Guanitoxin
ENSDARG00000010423	npsn	17.3722	-2.14159	0.694518	-3.08356	0.00204541	0.0303003	Significant	Trichlorfon + Guanitoxin
ENSDARG00000099380	rpl13	3934.16	-1.08918	0.371172	-2.93443	0.00334165	0.0402283	Significant	Trichlorfon + Guanitoxin
ENSDARG00000069461	rnaseka	67.0382	-1.64197	0.580039	-2.8308	0.00464324	0.0496556	Significant	Trichlorfon + Guanitoxin
ENSDARG00000011615	mybpc3	190.444	-1.81839	0.507256	-3.58476	0.000337382	0.00917338	Significant	Trichlorfon + Guanitoxin
ENSDARG00000053493	aldh1a2	106.114	-1.6128	0.450125	-3.58301	0.000339653	0.00920185	Significant	Trichlorfon + Guanitoxin
ENSDARG00000056233	tmem179ba	25.0784	-2.19051	0.571734	-3.83135	0.00012744	0.00445626	Significant	Trichlorfon + Guanitoxin
ENSDARG00000011259	trpm1a	37.6267	2.02953	0.643556	3.15361	0.00161262	0.026185	Significant	Trichlorfon + Guanitoxin
ENSDARG00000036140	crybgx	440.458	-2.61287	0.422535	-6.1838	6.25757e-10	7.56852e-07	Significant	Trichlorfon + Guanitoxin
ENSDARG00000110756	clec3a	17.2142	-2.26165	0.711838	-3.17719	0.00148709	0.0248996	Significant	Trichlorfon + Guanitoxin
ENSDARG00000112049	cldn15a	23.1985	-3.7548	0.880264	-4.26554	1.99421e-05	0.00131523	Significant	Trichlorfon + Guanitoxin
ENSDARG00000078888	iqgap1	74.7385	-1.26122	0.423088	-2.981	0.00287311	0.0367973	Significant	Trichlorfon + Guanitoxin
ENSDARG00000076386	epdl1	43.6993	-2.49859	0.651452	-3.83542	0.000125347	0.0044037	Significant	Trichlorfon + Guanitoxin
ENSDARG00000017006	dennd5a	48.2132	1.36533	0.481332	2.83656	0.00456021	0.0490467	Significant	Trichlorfon + Guanitoxin
ENSDARG00000104895	LOC100332081	13.4175	-1.97444	0.682632	-2.89239	0.00382321	0.0438488	Significant	Trichlorfon + Guanitoxin
ENSDARG00000035544	etnppl	135.527	-1.96421	0.46412	-4.23212	2.31501e-05	0.00144981	Significant	Trichlorfon + Guanitoxin
ENSDARG00000012311	myoz2a	28.2426	-1.84595	0.527113	-3.50201	0.00046176	0.0113276	Significant	Trichlorfon + Guanitoxin
ENSDARG00000101079	hectd4	41.8683	1.45238	0.476427	3.04849	0.00229993	0.0323496	Significant	Trichlorfon + Guanitoxin
ENSDARG00000033466	tagln2	209.303	-1.82686	0.471554	-3.87413	0.000107005	0.00398249	Significant	Trichlorfon + Guanitoxin
ENSDARG00000035427	surf6	7.57691	-3.73565	1.18118	-3.16263	0.0015635	0.0256926	Significant	Trichlorfon + Guanitoxin
ENSDARG00000068262	vamp5	49.2456	-1.67775	0.530338	-3.16356	0.00155854	0.0256392	Significant	Trichlorfon + Guanitoxin
ENSDARG00000061486	dnah10	11.4959	2.07936	0.696268	2.98644	0.00282247	0.0365221	Significant	Trichlorfon + Guanitoxin
ENSDARG00000039436	il13ra2	15.7969	-2.64053	0.86896	-3.03872	0.00237582	0.0327608	Significant	Trichlorfon + Guanitoxin
ENSDARG00000089262	pbx3a	7.13484	3.44852	1.05644	3.2643	0.00109735	0.0201462	Significant	Trichlorfon + Guanitoxin
ENSDARG00000053159	zgc:110626	48.6238	-1.65847	0.536553	-3.09098	0.00199498	0.0299665	Significant	Trichlorfon + Guanitoxin
ENSDARG00000013961	slc31a1	279.134	-1.25494	0.411638	-3.04866	0.00229865	0.0323496	Significant	Trichlorfon + Guanitoxin
ENSDARG00000051940	ugt2a2	105.073	-2.04946	0.499137	-4.10601	4.02546e-05	0.00212583	Significant	Trichlorfon + Guanitoxin
ENSDARG00000034424	atp1b2b	186.177	1.06484	0.366636	2.90435	0.00368019	0.042796	Significant	Trichlorfon + Guanitoxin
ENSDARG00000088590	pxna	55.9356	-2.35626	0.668365	-3.52541	0.000422825	0.0106492	Significant	Trichlorfon + Guanitoxin
ENSDARG00000091555	ostf1	79.0515	-1.64237	0.560549	-2.92993	0.00339034	0.0403939	Significant	Trichlorfon + Guanitoxin
ENSDARG00000091624	ugt2b6	18.311	-2.47289	0.711667	-3.47478	0.00051127	0.0122023	Significant	Trichlorfon + Guanitoxin
ENSDARG00000095930	myha	18.8398	-2.00075	0.648366	-3.08584	0.00202981	0.0301551	Significant	Trichlorfon + Guanitoxin
ENSDARG00000104537	cox7c	1272.94	-1.27431	0.389393	-3.27255	0.00106581	0.0198581	Significant	Trichlorfon + Guanitoxin
ENSDARG00000026726	anxa1a	261.274	-2.21607	0.464882	-4.76696	1.87022e-06	0.000214662	Significant	Trichlorfon + Guanitoxin
ENSDARG00000077960	si:ch211-186e20.7	18.9139	-1.93755	0.652681	-2.9686	0.00299162	0.0376343	Significant	Trichlorfon + Guanitoxin
ENSDARG00000002369	si:ch211-202a12.4	366.088	-1.06011	0.331249	-3.20033	0.00137269	0.0235883	Significant	Trichlorfon + Guanitoxin
ENSDARG00000017320	f11r.1	97.4407	-2.3933	0.614434	-3.89513	9.81441e-05	0.00380178	Significant	Trichlorfon + Guanitoxin
ENSDARG00000016695	p2rx1	11.8298	-2.60622	0.788827	-3.30392	0.000953434	0.0184502	Significant	Trichlorfon + Guanitoxin
ENSDARG00000094300	nupr1a	71.4365	-1.46711	0.518625	-2.82885	0.0046715	0.0498514	Significant	Trichlorfon + Guanitoxin
ENSDARG00000032976	cmlc1	34.2261	-3.43241	0.766568	-4.47763	7.54745e-06	0.000626981	Significant	Trichlorfon + Guanitoxin
ENSDARG00000035329	capns1a	287.774	-1.49397	0.443451	-3.36896	0.000754523	0.0157789	Significant	Trichlorfon + Guanitoxin
ENSDARG00000035350	ins	81.8993	-5.10224	1.30304	-3.91565	9.01594e-05	0.0035597	Significant	Trichlorfon + Guanitoxin
ENSDARG00000018351	hpda	100.947	-1.07233	0.370099	-2.89742	0.00376245	0.0434437	Significant	Trichlorfon + Guanitoxin
ENSDARG00000094561	fxyd2	153.99	-1.28031	0.419723	-3.05037	0.00228559	0.032299	Significant	Trichlorfon + Guanitoxin
ENSDARG00000041065	hspb1	55.2115	-1.46079	0.488214	-2.99212	0.00277049	0.0360356	Significant	Trichlorfon + Guanitoxin
ENSDARG00000059729	sec14l8	53.3232	-2.38151	0.621302	-3.8331	0.000126538	0.00443504	Significant	Trichlorfon + Guanitoxin
ENSDARG00000057706	tm4sf21a	28.5735	-2.41197	0.632743	-3.81193	0.000137887	0.00478814	Significant	Trichlorfon + Guanitoxin
ENSDARG00000007836	ctsla	940.87	-1.2339	0.425349	-2.90091	0.00372084	0.0431686	Significant	Trichlorfon + Guanitoxin
ENSDARG00000039887	c1qbp	507.303	-1.38893	0.396661	-3.50155	0.000462565	0.0113276	Significant	Trichlorfon + Guanitoxin
ENSDARG00000078551	zgc:171242	16.9331	-2.25631	0.704635	-3.2021	0.00136429	0.0234977	Significant	Trichlorfon + Guanitoxin
ENSDARG00000002986	gda	60.8225	-2.14772	0.506787	-4.23792	2.25604e-05	0.00141932	Significant	Trichlorfon + Guanitoxin
ENSDARG00000016319	c9	210.791	-2.65974	0.549609	-4.83933	1.30276e-06	0.000159254	Significant	Trichlorfon + Guanitoxin
ENSDARG00000079248	mn1b	54.8831	1.21456	0.416203	2.9182	0.00352062	0.0413792	Significant	Trichlorfon + Guanitoxin
ENSDARG00000009196	anxa3a	34.5413	-2.52249	0.704387	-3.58112	0.00034213	0.00923566	Significant	Trichlorfon + Guanitoxin
ENSDARG00000021735	cacna1ba	20.1048	1.79528	0.623535	2.8792	0.00398684	0.0448362	Significant	Trichlorfon + Guanitoxin
ENSDARG00000012076	apoa1a	1239.25	-3.35058	0.67003	-5.00064	5.71391e-07	8.85714e-05	Significant	Trichlorfon + Guanitoxin
ENSDARG00000035326	nccrp1	62.58	-1.7998	0.518859	-3.46876	0.000522862	0.0123674	Significant	Trichlorfon + Guanitoxin
ENSDARG00000068036	tmem119b	38.1215	-1.68602	0.524095	-3.217	0.00129536	0.0228069	Significant	Trichlorfon + Guanitoxin
ENSDARG00000058105	rpl36a	3722.43	-1.07861	0.358363	-3.00982	0.00261404	0.0349375	Significant	Trichlorfon + Guanitoxin
ENSDARG00000018907	kat6a	133.752	1.27842	0.347272	3.68132	0.000232028	0.00696868	Significant	Trichlorfon + Guanitoxin
ENSDARG00000035400	btf3	1563.38	-1.08122	0.348917	-3.09879	0.00194316	0.0293937	Significant	Trichlorfon + Guanitoxin
ENSDARG00000104359	anxa1c	118.42	-3.29898	0.721972	-4.5694	4.89129e-06	0.000439397	Significant	Trichlorfon + Guanitoxin
ENSDARG00000035136	selenow1	372.377	-1.25815	0.381924	-3.29423	0.000986909	0.0189189	Significant	Trichlorfon + Guanitoxin
ENSDARG00000079611	sema4c	36.6546	1.3528	0.456755	2.96176	0.00305891	0.0382325	Significant	Trichlorfon + Guanitoxin
ENSDARG00000007276	ela3l	724.411	-4.73604	1.17784	-4.02095	5.7965e-05	0.00269833	Significant	Trichlorfon + Guanitoxin
ENSDARG00000003808	aqp3a	117.405	-2.07471	0.532928	-3.89303	9.89997e-05	0.0038156	Significant	Trichlorfon + Guanitoxin
ENSDARG00000068940	atp5meb	652.244	-1.10977	0.351838	-3.15421	0.00160935	0.026185	Significant	Trichlorfon + Guanitoxin
ENSDARG00000052734	hmgcra	99.2034	-1.26268	0.378759	-3.33372	0.000856925	0.0172486	Significant	Trichlorfon + Guanitoxin
ENSDARG00000091996	tcnbb	345.839	-1.65815	0.582278	-2.84769	0.00440381	0.0479476	Significant	Trichlorfon + Guanitoxin
ENSDARG00000068088	tcnba	86.1663	-3.56711	0.685143	-5.20637	1.92568e-07	4.25801e-05	Significant	Trichlorfon + Guanitoxin
ENSDARG00000020364	fbp1b	381.525	-1.82631	0.34061	-5.36188	8.23591e-08	2.13509e-05	Significant	Trichlorfon + Guanitoxin
ENSDARG00000035652	sat1a.1	534.13	-1.01477	0.291016	-3.48698	0.000488512	0.0118091	Significant	Trichlorfon + Guanitoxin
ENSDARG00000016867	rnf128a	66.707	-2.11907	0.55965	-3.78642	0.000152831	0.00519388	Significant	Trichlorfon + Guanitoxin
ENSDARG00000055656	nherf4b	12.2825	-2.67021	0.833371	-3.2041	0.00135484	0.0234378	Significant	Trichlorfon + Guanitoxin
ENSDARG00000011841	atp5l	1940.4	-1.19104	0.339279	-3.51051	0.000447254	0.0110245	Significant	Trichlorfon + Guanitoxin
ENSDARG00000060846	cabp7b	11.8174	2.36768	0.75557	3.13364	0.00172653	0.0274049	Significant	Trichlorfon + Guanitoxin
ENSDARG00000041723	zgc:55461	29.5685	-1.85096	0.603494	-3.06707	0.00216171	0.0312834	Significant	Trichlorfon + Guanitoxin
ENSDARG00000016536	npas2	9.56461	2.49954	0.814778	3.06776	0.00215668	0.0312408	Significant	Trichlorfon + Guanitoxin
ENSDARG00000025403	ftr83	22.6829	-1.88358	0.622617	-3.02526	0.00248418	0.0336506	Significant	Trichlorfon + Guanitoxin
ENSDARG00000011989	crx	224.633	1.1483	0.398047	2.88484	0.00391616	0.0446424	Significant	Trichlorfon + Guanitoxin
ENSDARG00000003091	oclnb	34.8577	-1.70696	0.548037	-3.11468	0.00184147	0.0283983	Significant	Trichlorfon + Guanitoxin
ENSDARG00000035555	gbgt1l3	8.01756	-2.84164	0.951641	-2.98604	0.00282616	0.0365384	Significant	Trichlorfon + Guanitoxin
ENSDARG00000039929	ckmt2b	385.122	-1.0717	0.373937	-2.86599	0.00415714	0.0459946	Significant	Trichlorfon + Guanitoxin
ENSDARG00000028087	aldh2.2	55.7807	-1.30551	0.367727	-3.55022	0.000384902	0.00992691	Significant	Trichlorfon + Guanitoxin
ENSDARG00000045979	zgc:153704	191.659	-1.35817	0.345343	-3.93281	8.39579e-05	0.00347766	Significant	Trichlorfon + Guanitoxin
ENSDARG00000016733	psat1	49.0224	1.52842	0.39505	3.86891	0.000109322	0.00404868	Significant	Trichlorfon + Guanitoxin
ENSDARG00000104722	myl2a	31.0412	-2.77442	0.684408	-4.05375	5.04033e-05	0.0024665	Significant	Trichlorfon + Guanitoxin
ENSDARG00000052437	mia	32.4713	-4.83704	1.04816	-4.61481	3.93447e-06	0.000379223	Significant	Trichlorfon + Guanitoxin
ENSDARG00000021004	c5	68.1571	-1.62095	0.545406	-2.97201	0.00295856	0.0374572	Significant	Trichlorfon + Guanitoxin
ENSDARG00000089310	gc	84.1071	-4.9475	0.759843	-6.5112	7.45504e-11	1.99315e-07	Significant	Trichlorfon + Guanitoxin
ENSDARG00000083179	mir199-1a	32.589	-2.81387	0.811986	-3.46542	0.000529397	0.0124181	Significant	Trichlorfon + Guanitoxin
ENSDARG00000038009	LOC798736	13.164	-2.48497	0.733118	-3.38959	0.000699975	0.0150809	Significant	Trichlorfon + Guanitoxin
ENSDARG00000079544	LOC108179091	133.32	-1.31291	0.393717	-3.33465	0.000854071	0.0172373	Significant	Trichlorfon + Guanitoxin
ENSDARG00000015128	rpl27	4303.25	-1.09398	0.315584	-3.46654	0.000527198	0.0123861	Significant	Trichlorfon + Guanitoxin
ENSDARG00000089749	aqp8b	9.22553	-6.62916	1.57705	-4.20351	2.62802e-05	0.00155663	Significant	Trichlorfon + Guanitoxin
ENSDARG00000054438	fzd2	58.3525	-1.40224	0.438496	-3.19783	0.00138466	0.0236877	Significant	Trichlorfon + Guanitoxin
ENSDARG00000075164	mylk5	64.8831	-1.6018	0.478341	-3.34866	0.000812021	0.0165893	Significant	Trichlorfon + Guanitoxin
ENSDARG00000101043	ppl	484.143	-2.0909	0.494392	-4.22924	2.34479e-05	0.00145087	Significant	Trichlorfon + Guanitoxin
ENSDARG00000104593	cyp2k18	16.3761	-2.36538	0.835166	-2.83223	0.00462252	0.049575	Significant	Trichlorfon + Guanitoxin
ENSDARG00000006385	triobpb	22.6265	-1.96935	0.667836	-2.94885	0.00318959	0.039317	Significant	Trichlorfon + Guanitoxin
ENSDARG00000054842	hsd17b14	23.5475	-1.86729	0.633861	-2.9459	0.00322015	0.0394607	Significant	Trichlorfon + Guanitoxin
ENSDARG00000102590	polr3h	52.858	-1.9423	0.490124	-3.96288	7.40508e-05	0.0031995	Significant	Trichlorfon + Guanitoxin
ENSDARG00000101861	cyp2k19	32.454	-2.16952	0.596075	-3.63967	0.000272984	0.00783738	Significant	Trichlorfon + Guanitoxin
ENSDARG00000087093	si:ch211-157c3.4	36.7201	-2.88491	0.712342	-4.04989	5.12408e-05	0.00248535	Significant	Trichlorfon + Guanitoxin
ENSDARG00000061858	zgc:153968	67.494	-3.50271	0.728481	-4.80824	1.52266e-06	0.000182071	Significant	Trichlorfon + Guanitoxin
ENSDARG00000056008	atp5mc1	1608.86	-1.36241	0.376082	-3.62264	0.000291613	0.00825415	Significant	Trichlorfon + Guanitoxin
ENSDARG00000037935	aldh16a1	32.5294	-1.58084	0.552789	-2.85975	0.00423976	0.0467138	Significant	Trichlorfon + Guanitoxin
ENSDARG00000088072	usp43b	12.1893	2.2523	0.724728	3.10779	0.0018849	0.0287729	Significant	Trichlorfon + Guanitoxin
ENSDARG00000091834	si:ch211-198m17.1	97.1932	-1.44541	0.476951	-3.03052	0.00244131	0.0332797	Significant	Trichlorfon + Guanitoxin
ENSDARG00000077545	brsk1b	82.7597	1.61221	0.4322	3.73023	0.000191304	0.00605567	Significant	Trichlorfon + Guanitoxin
ENSDARG00000094557	nupr1b	166.335	-3.32351	0.584305	-5.68796	1.28564e-08	5.24591e-06	Significant	Trichlorfon + Guanitoxin
ENSDARG00000038296	tmem86b	56.9241	-2.06574	0.553991	-3.72884	0.000192364	0.00607645	Significant	Trichlorfon + Guanitoxin
ENSDARG00000096849	si:dkey-16p21.8	1176.09	-1.5462	0.433415	-3.56748	0.000360438	0.00949326	Significant	Trichlorfon + Guanitoxin
ENSDARG00000018600	retsat.2	95.7433	-1.33328	0.38415	-3.47072	0.000519059	0.01231	Significant	Trichlorfon + Guanitoxin
ENSDARG00000056144	tmem150b	7.43991	-3.85894	1.17862	-3.27411	0.00105995	0.0197956	Significant	Trichlorfon + Guanitoxin
ENSDARG00000017049	adsl	63.7254	-1.53616	0.522833	-2.93814	0.00330184	0.0399404	Significant	Trichlorfon + Guanitoxin
ENSDARG00000076411	cavin1a	41.0613	-1.4207	0.471374	-3.01395	0.00257873	0.0345886	Significant	Trichlorfon + Guanitoxin
ENSDARG00000052905	zgc:165423	38.1318	-3.01497	0.917476	-3.28616	0.00101563	0.0193303	Significant	Trichlorfon + Guanitoxin
ENSDARG00000021242	mvp	164.342	-2.29416	0.466413	-4.91874	8.71048e-07	0.000121269	Significant	Trichlorfon + Guanitoxin
ENSDARG00000006553	rras	17.7141	-2.03785	0.639433	-3.18696	0.00143774	0.0242353	Significant	Trichlorfon + Guanitoxin
ENSDARG00000027529	hmox1a	21.8898	-1.94501	0.630069	-3.08698	0.00202204	0.0301023	Significant	Trichlorfon + Guanitoxin
ENSDARG00000054588	cox6a2	19.8061	-2.67014	0.78465	-3.40297	0.000666564	0.0145675	Significant	Trichlorfon + Guanitoxin
ENSDARG00000088789	mast1b	40.8095	1.19753	0.415574	2.88162	0.0039564	0.0446738	Significant	Trichlorfon + Guanitoxin
ENSDARG00000037867	atp5mf	1033.81	-1.18469	0.356655	-3.32167	0.000894803	0.0177036	Significant	Trichlorfon + Guanitoxin
ENSDARG00000034427	jpt2	145.555	-1.06282	0.363722	-2.92207	0.00347718	0.04098	Significant	Trichlorfon + Guanitoxin
ENSDARG00000033382	grifin	22.5574	-2.66779	0.757744	-3.5207	0.000430405	0.010822	Significant	Trichlorfon + Guanitoxin
ENSDARG00000104538	tmem184a	29.1448	-1.99706	0.67626	-2.9531	0.00314601	0.0389649	Significant	Trichlorfon + Guanitoxin
ENSDARG00000070021	cyp3c4	27.172	-2.14606	0.53732	-3.994	6.49688e-05	0.00290966	Significant	Trichlorfon + Guanitoxin
ENSDARG00000057910	mrps34	53.0985	-1.32354	0.465282	-2.84459	0.00444682	0.0482703	Significant	Trichlorfon + Guanitoxin
ENSDARG00000037873	cyp3c3	66.5252	-2.419	0.647923	-3.73346	0.000188867	0.0060038	Significant	Trichlorfon + Guanitoxin
ENSDARG00000101655	sstr5	22.537	-1.92894	0.646539	-2.98349	0.0028498	0.0366933	Significant	Trichlorfon + Guanitoxin
ENSDARG00000039752	ccdc134	29.8087	-1.50296	0.482891	-3.11241	0.00185564	0.0285398	Significant	Trichlorfon + Guanitoxin
ENSDARG00000038010	rac2	63.5854	-1.87962	0.631187	-2.97791	0.00290219	0.0370536	Significant	Trichlorfon + Guanitoxin
ENSDARG00000110325	pheta2	11.0693	-2.35536	0.825248	-2.85412	0.00431562	0.0472957	Significant	Trichlorfon + Guanitoxin
ENSDARG00000058494	dnaja3a	84.2923	-1.16764	0.3985	-2.93008	0.00338874	0.0403939	Significant	Trichlorfon + Guanitoxin
ENSDARG00000012405	col1a1a	2946.01	-1.34664	0.376128	-3.58027	0.000343244	0.00923977	Significant	Trichlorfon + Guanitoxin
ENSDARG00000012881	slc4a1a	49.3335	-1.80771	0.430062	-4.20338	2.62958e-05	0.00155663	Significant	Trichlorfon + Guanitoxin
ENSDARG00000089936	selenow2b	49.2102	-1.82916	0.573031	-3.19209	0.00141248	0.0240522	Significant	Trichlorfon + Guanitoxin
ENSDARG00000104213	si:dkey-283b1.6	19.6217	-1.83588	0.644013	-2.85069	0.00436239	0.0475814	Significant	Trichlorfon + Guanitoxin
ENSDARG00000077291	rps2	5939.29	-1.15021	0.358797	-3.20575	0.00134712	0.0234166	Significant	Trichlorfon + Guanitoxin
ENSDARG00000052223	rcvrna	162.894	1.56013	0.450478	3.46327	0.00053366	0.0124792	Significant	Trichlorfon + Guanitoxin
ENSDARG00000105223	pmp22a	122.72	-1.93724	0.450619	-4.29907	1.71514e-05	0.00119937	Significant	Trichlorfon + Guanitoxin
ENSDARG00000097006	si:dkey-54h16.1	82.7479	-1.49653	0.505799	-2.95874	0.00308896	0.0384483	Significant	Trichlorfon + Guanitoxin
ENSDARG00000090170	rab11fip4a	51.8001	1.39372	0.478748	2.91118	0.0036007	0.042067	Significant	Trichlorfon + Guanitoxin
ENSDARG00000113599	hbbe1.1	465.091	-3.64	1.19609	-3.04326	0.00234034	0.0325225	Significant	Trichlorfon + Guanitoxin
ENSDARG00000089475	hbae1.1	335.756	-3.11625	0.539639	-5.77469	7.70958e-09	3.75027e-06	Significant	Trichlorfon + Guanitoxin
ENSDARG00000088330	hbae1.2	226.454	-3.65453	0.637358	-5.73387	9.8164e-09	4.42837e-06	Significant	Trichlorfon + Guanitoxin
ENSDARG00000087390	hbbe1.3.1	1369.34	-2.21441	0.409086	-5.41306	6.19576e-08	1.72518e-05	Significant	Trichlorfon + Guanitoxin
ENSDARG00000089124	hbae1.3	951.817	-2.09783	0.343012	-6.1159	9.60132e-10	9.62437e-07	Significant	Trichlorfon + Guanitoxin
ENSDARG00000079305	hbae3	1832.53	-1.42582	0.367733	-3.87732	0.000105612	0.00396006	Significant	Trichlorfon + Guanitoxin
ENSDARG00000075261	timp2b	67.5846	-1.98423	0.57236	-3.46676	0.000526771	0.0123861	Significant	Trichlorfon + Guanitoxin
ENSDARG00000014794	uqcrc2a	169.902	-1.68216	0.423585	-3.97124	7.14987e-05	0.00313441	Significant	Trichlorfon + Guanitoxin
ENSDARG00000098821	LOC110439320	57.7887	-1.40406	0.455433	-3.08291	0.00204989	0.0303069	Significant	Trichlorfon + Guanitoxin
ENSDARG00000037790	pvalb8	311.075	-2.15236	0.585623	-3.67533	0.000237538	0.00707451	Significant	Trichlorfon + Guanitoxin
ENSDARG00000024433	pvalb4	1615.53	-2.67902	0.62266	-4.30254	1.6885e-05	0.00119194	Significant	Trichlorfon + Guanitoxin
ENSDARG00000032836	pvalb5	80.1135	-3.86382	0.685338	-5.63783	1.72207e-08	6.47325e-06	Significant	Trichlorfon + Guanitoxin
ENSDARG00000115573	LOC101885757	21.4248	-2.36194	0.788452	-2.99567	0.00273847	0.0358048	Significant	Trichlorfon + Guanitoxin
ENSDARG00000087188	nfil3-6	72.7963	1.54586	0.465477	3.32101	0.000896908	0.0177213	Significant	Trichlorfon + Guanitoxin
ENSDARG00000116223	ENSDARG00000116223	13.1042	2.45784	0.694135	3.54087	0.000398817	0.010181	Significant	Trichlorfon + Guanitoxin
ENSDARG00000098162	zgc:77748	61.9251	-2.91359	0.754787	-3.86015	0.000113317	0.00413553	Significant	Trichlorfon + Guanitoxin
ENSDARG00000100376	amdhd2	24.3103	-1.52093	0.534376	-2.84618	0.00442468	0.0481052	Significant	Trichlorfon + Guanitoxin
ENSDARG00000104829	zgc:112146	16.2578	-5.11949	1.33117	-3.84585	0.000120134	0.00433173	Significant	Trichlorfon + Guanitoxin
ENSDARG00000017624	krt4	10004.9	-1.93631	0.471606	-4.10579	4.0294e-05	0.00212583	Significant	Trichlorfon + Guanitoxin
ENSDARG00000005221	desmb	48.2218	-1.85236	0.589573	-3.14187	0.0016787	0.0269668	Significant	Trichlorfon + Guanitoxin
ENSDARG00000058462	zgc:158846	335.421	-2.36054	0.509173	-4.63603	3.55169e-06	0.000353664	Significant	Trichlorfon + Guanitoxin
ENSDARG00000097797	tomm6	150.547	-1.30125	0.401117	-3.24407	0.00117836	0.0212955	Significant	Trichlorfon + Guanitoxin
ENSDARG00000022599	dnpep	46.6009	-1.31256	0.453851	-2.89204	0.00382751	0.0438646	Significant	Trichlorfon + Guanitoxin
ENSDARG00000044528	slc15a1b	416.507	-3.00101	0.498418	-6.02107	1.73264e-09	1.37116e-06	Significant	Trichlorfon + Guanitoxin
ENSDARG00000024141	cav3	250.087	-2.28049	0.496337	-4.59463	4.3351e-06	0.000408298	Significant	Trichlorfon + Guanitoxin
ENSDARG00000009021	chrna1	31.353	-1.73882	0.604384	-2.87701	0.00401466	0.0450817	Significant	Trichlorfon + Guanitoxin
ENSDARG00000044356	tp63	79.0113	-2.24722	0.708453	-3.17201	0.00151387	0.0250839	Significant	Trichlorfon + Guanitoxin
ENSDARG00000020187	gca	93.0836	-1.44963	0.388456	-3.73179	0.000190126	0.00603109	Significant	Trichlorfon + Guanitoxin
ENSDARG00000009447	atp5mc3b	3012.77	-1.5706	0.400138	-3.92514	8.66784e-05	0.00351293	Significant	Trichlorfon + Guanitoxin
ENSDARG00000001993	myhb	600.249	-2.54159	0.646644	-3.93043	8.47951e-05	0.0034931	Significant	Trichlorfon + Guanitoxin
ENSDARG00000105116	p4hb	656.234	-1.70504	0.509171	-3.34866	0.000812034	0.0165893	Significant	Trichlorfon + Guanitoxin
ENSDARG00000053574	fancd2	55.782	-1.12618	0.383454	-2.93693	0.00331482	0.0400013	Significant	Trichlorfon + Guanitoxin
ENSDARG00000011941	bmpr2a	89.8089	1.16681	0.37987	3.07159	0.00212924	0.0310828	Significant	Trichlorfon + Guanitoxin
ENSDARG00000034897	rps10	2693.19	-1.25905	0.387105	-3.25247	0.00114406	0.0207504	Significant	Trichlorfon + Guanitoxin
ENSDARG00000006207	gpx1b	43.2018	-2.06558	0.56754	-3.63954	0.00027313	0.00783738	Significant	Trichlorfon + Guanitoxin
ENSDARG00000040177	rgs16	101.079	1.90034	0.473473	4.01362	5.97955e-05	0.00275793	Significant	Trichlorfon + Guanitoxin
ENSDARG00000044562	cycsb	569.384	-1.21691	0.397295	-3.06299	0.00219139	0.0315913	Significant	Trichlorfon + Guanitoxin
ENSDARG00000060797	pfkmb	38.2475	-1.89193	0.558041	-3.39032	0.000698119	0.0150809	Significant	Trichlorfon + Guanitoxin
ENSDARG00000052705	pkp1b	8.19574	-3.20184	1.01654	-3.14975	0.0016341	0.0264767	Significant	Trichlorfon + Guanitoxin
ENSDARG00000003081	mybphb	579.838	-1.88428	0.415009	-4.54033	5.61663e-06	0.000490998	Significant	Trichlorfon + Guanitoxin
ENSDARG00000104823	znf648	47.0256	-1.17032	0.398939	-2.93357	0.00335085	0.0402424	Significant	Trichlorfon + Guanitoxin
ENSDARG00000101393	si:dkey-31g6.6	44.061	-2.58237	0.768271	-3.36127	0.00077584	0.0160682	Significant	Trichlorfon + Guanitoxin
ENSDARG00000074311	mast2	113.537	1.01167	0.351066	2.88172	0.00395517	0.0446738	Significant	Trichlorfon + Guanitoxin
ENSDARG00000027589	fzd7b	61.4487	-2.18681	0.530491	-4.12225	3.75196e-05	0.00200763	Significant	Trichlorfon + Guanitoxin
ENSDARG00000015862	rpl5b	1942.75	-1.30026	0.379918	-3.42247	0.000620545	0.0138641	Significant	Trichlorfon + Guanitoxin
ENSDARG00000044204	endou	20.5851	-3.47442	0.905453	-3.83722	0.000124437	0.00439208	Significant	Trichlorfon + Guanitoxin
ENSDARG00000007080	rhcgl1	106.36	-1.76067	0.483108	-3.64447	0.000267941	0.00774261	Significant	Trichlorfon + Guanitoxin
ENSDARG00000088717	ecrg4b	19.0353	-3.51601	1.10576	-3.17972	0.00147417	0.0247108	Significant	Trichlorfon + Guanitoxin
ENSDARG00000056203	si:ch211-201h21.5	12.2505	-4.14382	1.05506	-3.92755	8.58142e-05	0.00349883	Significant	Trichlorfon + Guanitoxin
ENSDARG00000099309	si:zfos-169g10.3	42.9174	-1.38503	0.443053	-3.1261	0.00177142	0.0276905	Significant	Trichlorfon + Guanitoxin
ENSDARG00000005565	entpd8	47.0369	-1.88416	0.547631	-3.44057	0.00058049	0.0132648	Significant	Trichlorfon + Guanitoxin
ENSDARG00000031664	sox21a	9.36425	-2.7268	0.94582	-2.883	0.00393901	0.0446738	Significant	Trichlorfon + Guanitoxin
ENSDARG00000060120	glyctk	17.635	-2.82466	0.754373	-3.74438	0.000180837	0.00584745	Significant	Trichlorfon + Guanitoxin
ENSDARG00000037000	fkbp11	107.024	-2.62006	0.592671	-4.42076	9.83532e-06	0.000766237	Significant	Trichlorfon + Guanitoxin
ENSDARG00000028027	trim63a	31.5742	-1.95302	0.662509	-2.94791	0.00319928	0.039365	Significant	Trichlorfon + Guanitoxin
ENSDARG00000058179	ackr3b	27.1435	-1.90182	0.60168	-3.16084	0.00157313	0.0257985	Significant	Trichlorfon + Guanitoxin
ENSDARG00000009782	myh11a	214.162	-1.31543	0.410634	-3.2034	0.00135815	0.0234378	Significant	Trichlorfon + Guanitoxin
ENSDARG00000101791	kyat3.2	41.2046	-1.34205	0.443267	-3.02762	0.00246484	0.0335093	Significant	Trichlorfon + Guanitoxin
ENSDARG00000038151	zgc:92360	28.2233	-2.05086	0.656626	-3.12333	0.00178817	0.0278045	Significant	Trichlorfon + Guanitoxin
ENSDARG00000013561	pgm1	357.487	-1.63289	0.391809	-4.16756	3.07878e-05	0.00172733	Significant	Trichlorfon + Guanitoxin
ENSDARG00000087873	eevs	50.7466	-1.62192	0.570914	-2.84091	0.00449848	0.04866	Significant	Trichlorfon + Guanitoxin
ENSDARG00000038153	lgals2b	959.298	-2.8155	0.458646	-6.13871	8.31942e-10	8.93506e-07	Significant	Trichlorfon + Guanitoxin
ENSDARG00000062217	kcnj3b	21.3087	1.74395	0.583383	2.98938	0.00279546	0.0362975	Significant	Trichlorfon + Guanitoxin
ENSDARG00000071013	arl6ip6	18.5471	-1.89691	0.647622	-2.92904	0.00340006	0.0404457	Significant	Trichlorfon + Guanitoxin
ENSDARG00000070486	rbp7b	12.4431	-2.12521	0.745283	-2.85155	0.00435065	0.0475755	Significant	Trichlorfon + Guanitoxin
ENSDARG00000017728	phb2b	26.979	-1.84781	0.575797	-3.20914	0.00133134	0.0232498	Significant	Trichlorfon + Guanitoxin
ENSDARG00000098645	rgn	85.4255	-1.82291	0.433532	-4.20478	2.61334e-05	0.00155663	Significant	Trichlorfon + Guanitoxin
ENSDARG00000097845	si:ch211-105j21.9	32.4738	-2.30547	0.745532	-3.09239	0.00198555	0.0298846	Significant	Trichlorfon + Guanitoxin
ENSDARG00000103851	tnrc6c2	184.772	1.29129	0.395935	3.26136	0.00110878	0.0202571	Significant	Trichlorfon + Guanitoxin
ENSDARG00000030349	cryba2a	409.966	-2.79229	0.44564	-6.2658	3.70905e-10	5.06994e-07	Significant	Trichlorfon + Guanitoxin
ENSDARG00000044441	LOC108190403	45.607	-1.11401	0.388241	-2.86937	0.00411293	0.0457073	Significant	Trichlorfon + Guanitoxin
ENSDARG00000075159	meltf	32.7287	-1.76276	0.565699	-3.11607	0.00183279	0.0283482	Significant	Trichlorfon + Guanitoxin
ENSDARG00000079670	lrrc7	14.0401	2.38996	0.680744	3.5108	0.000446755	0.0110245	Significant	Trichlorfon + Guanitoxin
ENSDARG00000095897	atp5f1e	891.157	-1.08819	0.348044	-3.1266	0.00176841	0.0276905	Significant	Trichlorfon + Guanitoxin
ENSDARG00000005191	ahcy	933.068	-2.26234	0.515316	-4.39019	1.1325e-05	0.000864381	Significant	Trichlorfon + Guanitoxin
ENSDARG00000077858	asip1	10.8835	-2.2491	0.731909	-3.07292	0.00211976	0.0310348	Significant	Trichlorfon + Guanitoxin
ENSDARG00000038075	cyc1	523.417	-1.09314	0.349708	-3.12585	0.00177294	0.0276905	Significant	Trichlorfon + Guanitoxin
ENSDARG00000038076	romo1	217.112	-1.15105	0.389148	-2.95787	0.0030977	0.0385253	Significant	Trichlorfon + Guanitoxin
ENSDARG00000052073	blcap	195.147	-1.49101	0.456666	-3.265	0.00109465	0.0201459	Significant	Trichlorfon + Guanitoxin
ENSDARG00000038577	cox6c	803.781	-1.35743	0.363268	-3.73672	0.000186437	0.00593914	Significant	Trichlorfon + Guanitoxin
ENSDARG00000077004	aldh1l1	179.262	-1.28928	0.437828	-2.94473	0.0032324	0.0394702	Significant	Trichlorfon + Guanitoxin
ENSDARG00000030980	csrp1b	22.2312	-2.67167	0.658809	-4.0553	5.00697e-05	0.00246029	Significant	Trichlorfon + Guanitoxin
ENSDARG00000039162	rhebl1	105.832	-1.11748	0.37629	-2.96972	0.00298075	0.037631	Significant	Trichlorfon + Guanitoxin
ENSDARG00000052470	igfbp2a	85.1038	-1.79513	0.483019	-3.71647	0.000202025	0.0062885	Significant	Trichlorfon + Guanitoxin
ENSDARG00000003326	cacng5a	8.13518	2.63462	0.878945	2.99748	0.00272219	0.0358012	Significant	Trichlorfon + Guanitoxin
ENSDARG00000045978	chchd6b	111.039	-1.29093	0.423892	-3.04542	0.00232354	0.032439	Significant	Trichlorfon + Guanitoxin
ENSDARG00000104367	casp20	11.0535	-2.2735	0.757785	-3.0002	0.00269804	0.0357111	Significant	Trichlorfon + Guanitoxin
ENSDARG00000052304	uqcrc1	318.714	-1.43101	0.380659	-3.7593	0.000170391	0.00563077	Significant	Trichlorfon + Guanitoxin
ENSDARG00000079727	selenop2	51.6209	-1.33066	0.465358	-2.85944	0.00424389	0.0467138	Significant	Trichlorfon + Guanitoxin
ENSDARG00000038608	sdhc	242.857	-1.76053	0.424426	-4.14803	3.35347e-05	0.00185378	Significant	Trichlorfon + Guanitoxin
ENSDARG00000099395	cables1	8.98399	2.78111	0.902288	3.08229	0.00205416	0.0303402	Significant	Trichlorfon + Guanitoxin
ENSDARG00000038667	fggy	27.1934	-1.5968	0.555458	-2.87475	0.0040435	0.0452353	Significant	Trichlorfon + Guanitoxin
ENSDARG00000093774	rbp2b	83.7417	-2.75658	0.697288	-3.95329	7.70844e-05	0.00330211	Significant	Trichlorfon + Guanitoxin
ENSDARG00000010472	atp1a2a	144.061	-1.46388	0.469824	-3.1158	0.00183445	0.0283482	Significant	Trichlorfon + Guanitoxin
ENSDARG00000041435	uba52	2104.94	-1.06054	0.367982	-2.88203	0.00395123	0.0446738	Significant	Trichlorfon + Guanitoxin
ENSDARG00000038900	acadm	94.1527	-1.18047	0.409501	-2.88271	0.00394269	0.0446738	Significant	Trichlorfon + Guanitoxin
ENSDARG00000035860	rps28	1743.64	-1.57081	0.440339	-3.56727	0.000360723	0.00949326	Significant	Trichlorfon + Guanitoxin
ENSDARG00000104726	ncbp2as2	24.4959	-1.73349	0.565861	-3.06344	0.00218805	0.0315734	Significant	Trichlorfon + Guanitoxin
ENSDARG00000040683	mep1bb	21.7419	-2.34298	0.561001	-4.17643	2.96116e-05	0.00168652	Significant	Trichlorfon + Guanitoxin
ENSDARG00000035858	cnn2	108.73	-1.59493	0.53177	-2.99928	0.00270617	0.0357243	Significant	Trichlorfon + Guanitoxin
ENSDARG00000027966	ap1s3b	36.9786	-1.66651	0.566361	-2.94249	0.00325588	0.039544	Significant	Trichlorfon + Guanitoxin
ENSDARG00000013576	gadd45bb	10.2082	-2.34926	0.749581	-3.13409	0.00172386	0.0274049	Significant	Trichlorfon + Guanitoxin
ENSDARG00000091481	foxc1a	27.0358	-1.91901	0.592769	-3.23736	0.00120639	0.0216202	Significant	Trichlorfon + Guanitoxin
ENSDARG00000013856	amy2a	120.41	-2.77437	0.569333	-4.87303	1.09902e-06	0.000143695	Significant	Trichlorfon + Guanitoxin
ENSDARG00000056378	ifi30a	43.113	-2.41675	0.587802	-4.11151	3.93077e-05	0.00208991	Significant	Trichlorfon + Guanitoxin
ENSDARG00000038258	PROC	12.8666	-2.92159	0.747751	-3.90716	9.33856e-05	0.00364713	Significant	Trichlorfon + Guanitoxin
ENSDARG00000056347	rab3aa	36.2443	1.47525	0.502816	2.93397	0.00334653	0.0402283	Significant	Trichlorfon + Guanitoxin
ENSDARG00000060350	apoda.2	132.566	-5.23683	1.20658	-4.34023	1.42333e-05	0.0010289	Significant	Trichlorfon + Guanitoxin
ENSDARG00000016081	cldn15la	129.868	-2.20474	0.441428	-4.99455	5.89726e-07	9.04808e-05	Significant	Trichlorfon + Guanitoxin
ENSDARG00000095362	si:ch211-77g15.32	29.8057	-1.79907	0.592184	-3.03802	0.00238134	0.0327733	Significant	Trichlorfon + Guanitoxin
ENSDARG00000102291	eef1da	570.226	-1.0759	0.374366	-2.87393	0.00405405	0.0452536	Significant	Trichlorfon + Guanitoxin
ENSDARG00000053068	cyp8b1.1	32.8515	-4.18656	0.873339	-4.79374	1.63702e-06	0.000190808	Significant	Trichlorfon + Guanitoxin
ENSDARG00000076223	zgc:92744	167.312	-1.53985	0.41343	-3.72457	0.000195646	0.00615405	Significant	Trichlorfon + Guanitoxin
ENSDARG00000099960	elovl1a	13.1858	-3.5899	0.818943	-4.38358	1.16744e-05	0.000886546	Significant	Trichlorfon + Guanitoxin
ENSDARG00000014190	sst2	17.7579	-4.13278	0.947105	-4.36359	1.27942e-05	0.000943011	Significant	Trichlorfon + Guanitoxin
ENSDARG00000093342	si:ch211-13f8.1	38.7315	1.65917	0.490125	3.38521	0.000711248	0.0152372	Significant	Trichlorfon + Guanitoxin
ENSDARG00000053620	ebi3	14.4471	-2.72968	0.877825	-3.10959	0.00187345	0.0286308	Significant	Trichlorfon + Guanitoxin
ENSDARG00000027986	slc35d1b	83.7144	-2.60538	0.586843	-4.43965	9.01059e-06	0.000716843	Significant	Trichlorfon + Guanitoxin
ENSDARG00000092383	snorc	45.504	-2.79173	0.774978	-3.60233	0.000315378	0.00873302	Significant	Trichlorfon + Guanitoxin
ENSDARG00000077201	myo7bb	75.181	-1.47071	0.372848	-3.94453	7.99568e-05	0.00335819	Significant	Trichlorfon + Guanitoxin
ENSDARG00000012194	scp2a	303.018	-1.00588	0.338894	-2.96813	0.00299619	0.0376343	Significant	Trichlorfon + Guanitoxin
ENSDARG00000022309	dspa	125.149	-1.76703	0.410983	-4.29952	1.7117e-05	0.00119937	Significant	Trichlorfon + Guanitoxin
ENSDARG00000079589	si:dkeyp-73d8.6	26.53	-1.8491	0.513997	-3.5975	0.000321289	0.00886405	Significant	Trichlorfon + Guanitoxin
ENSDARG00000056196	slc2a2	54.14	-1.46711	0.408901	-3.58794	0.0003333	0.00907881	Significant	Trichlorfon + Guanitoxin
ENSDARG00000039272	pls1	28.0931	-1.87984	0.613554	-3.06386	0.00218503	0.0315601	Significant	Trichlorfon + Guanitoxin
ENSDARG00000038658	cavin4a	51.2784	-1.84337	0.556793	-3.31069	0.00093066	0.0182443	Significant	Trichlorfon + Guanitoxin
ENSDARG00000019128	tpm4b	93.7861	-1.9254	0.551741	-3.48968	0.000483608	0.011744	Significant	Trichlorfon + Guanitoxin
ENSDARG00000054300	dhrs1	72.9625	-2.73581	0.64657	-4.23127	2.32379e-05	0.00144981	Significant	Trichlorfon + Guanitoxin
ENSDARG00000076838	apom	334.297	-2.11956	0.541881	-3.91149	9.17301e-05	0.00359181	Significant	Trichlorfon + Guanitoxin
ENSDARG00000069018	cyp7a1	53.3755	-2.97146	0.708427	-4.19444	2.73542e-05	0.00160038	Significant	Trichlorfon + Guanitoxin
ENSDARG00000016771	tfa	1537.15	-2.86996	0.532805	-5.38651	7.1838e-08	1.95569e-05	Significant	Trichlorfon + Guanitoxin
ENSDARG00000097187	si:ch211-153l6.6	28.3579	1.86382	0.617315	3.01924	0.0025341	0.0341116	Significant	Trichlorfon + Guanitoxin
ENSDARG00000115547	ENSDARG00000115547	29.8063	-2.14652	0.568322	-3.77694	0.000158768	0.00536457	Significant	Trichlorfon + Guanitoxin
ENSDARG00000045297	phb2a	28.7932	-3.49576	0.918346	-3.80658	0.000140901	0.00485916	Significant	Trichlorfon + Guanitoxin
ENSDARG00000040045	cldn1	18.3097	-3.92731	0.977575	-4.0174	5.8844e-05	0.0027308	Significant	Trichlorfon + Guanitoxin
ENSDARG00000101479	LOC103910140	15.0116	-2.7342	0.920014	-2.97191	0.00295951	0.0374572	Significant	Trichlorfon + Guanitoxin
ENSDARG00000063518	zgc:153913	25.7915	-2.09357	0.689151	-3.0379	0.00238236	0.0327733	Significant	Trichlorfon + Guanitoxin
ENSDARG00000039517	c8b	32.8167	-2.02572	0.523447	-3.86996	0.000108854	0.00404131	Significant	Trichlorfon + Guanitoxin
ENSDARG00000042245	myl13	751.532	-2.74308	0.593654	-4.62066	3.82515e-06	0.000371064	Significant	Trichlorfon + Guanitoxin
ENSDARG00000115610	ccl25a	13.8687	-2.90596	0.845704	-3.43614	0.000590057	0.0134426	Significant	Trichlorfon + Guanitoxin
ENSDARG00000089617	rpph1	148.614	1.51656	0.50157	3.02362	0.0024977	0.0336874	Significant	Trichlorfon + Guanitoxin
ENSDARG00000034080	plcd1b	44.1848	-1.3562	0.423101	-3.20537	0.00134887	0.02342	Significant	Trichlorfon + Guanitoxin
ENSDARG00000053232	itgb1b.1	64.1158	-1.93313	0.650037	-2.97387	0.00294065	0.0373274	Significant	Trichlorfon + Guanitoxin
ENSDARG00000038716	casq1a	258.926	-1.87851	0.561932	-3.34296	0.00082891	0.0168426	Significant	Trichlorfon + Guanitoxin
ENSDARG00000023181	pcp4l1	87.7749	1.34392	0.382068	3.51748	0.000435663	0.0108749	Significant	Trichlorfon + Guanitoxin
ENSDARG00000100981	CCDC39	108.997	1.68719	0.506473	3.33126	0.000864536	0.0173786	Significant	Trichlorfon + Guanitoxin
ENSDARG00000012341	capn9	53.2797	-3.35207	0.690024	-4.85791	1.18634e-06	0.000149791	Significant	Trichlorfon + Guanitoxin
ENSDARG00000091609	spink4	190.966	-4.30063	0.72424	-5.93814	2.88282e-09	1.97028e-06	Significant	Trichlorfon + Guanitoxin
ENSDARG00000007739	atp1a1a.2	107.62	-1.87822	0.575894	-3.2614	0.00110863	0.0202571	Significant	Trichlorfon + Guanitoxin
ENSDARG00000096661	si:ch211-286b5.5	145.991	-1.2898	0.432544	-2.98191	0.00286461	0.0367626	Significant	Trichlorfon + Guanitoxin
ENSDARG00000016470	anxa5b	141.843	-2.46508	0.501767	-4.9128	8.97841e-07	0.000123853	Significant	Trichlorfon + Guanitoxin
ENSDARG00000058445	zgc:136472	28.0136	-2.51976	0.534289	-4.7161	2.40414e-06	0.000259443	Significant	Trichlorfon + Guanitoxin
ENSDARG00000038056	fgfbp2b	119.817	-2.96589	0.697589	-4.25163	2.12224e-05	0.00135297	Significant	Trichlorfon + Guanitoxin
ENSDARG00000006526	fn1b	512.868	-1.67611	0.405803	-4.13035	3.62207e-05	0.00195202	Significant	Trichlorfon + Guanitoxin
ENSDARG00000032340	serhl	16.3873	-3.15656	0.700027	-4.5092	6.50731e-06	0.000549685	Significant	Trichlorfon + Guanitoxin
ENSDARG00000025325	ccsapa	19.6007	2.2232	0.590273	3.76639	0.000165625	0.0055288	Significant	Trichlorfon + Guanitoxin
ENSDARG00000036371	acta1a	474.742	-2.26352	0.493063	-4.59073	4.41705e-06	0.000412287	Significant	Trichlorfon + Guanitoxin
ENSDARG00000099104	rpl24	2553.91	-1.05641	0.303846	-3.47679	0.000507455	0.0121498	Significant	Trichlorfon + Guanitoxin
ENSDARG00000037259	ndufb6	230.52	-1.25546	0.353014	-3.55639	0.000375992	0.00974726	Significant	Trichlorfon + Guanitoxin
ENSDARG00000027355	slc25a4	1464.51	-1.52483	0.35553	-4.2889	1.79558e-05	0.00122526	Significant	Trichlorfon + Guanitoxin
ENSDARG00000078622	scpp5	29.6042	-3.45447	0.961129	-3.59418	0.000325412	0.00892863	Significant	Trichlorfon + Guanitoxin
ENSDARG00000077688	cpo	25.6656	-4.69235	0.965953	-4.85774	1.18732e-06	0.000149791	Significant	Trichlorfon + Guanitoxin
ENSDARG00000036588	mhc1zba	51.9497	-1.76967	0.562545	-3.14583	0.00165615	0.0266857	Significant	Trichlorfon + Guanitoxin
ENSDARG00000074372	elfn1b	33.6485	1.71602	0.564433	3.04025	0.00236384	0.0326979	Significant	Trichlorfon + Guanitoxin
ENSDARG00000091916	ugt5b4	145.869	-1.58683	0.451642	-3.51348	0.000442278	0.0109706	Significant	Trichlorfon + Guanitoxin
ENSDARG00000099276	ugt5b3	11.9768	-3.30793	0.906054	-3.65091	0.000261309	0.00758503	Significant	Trichlorfon + Guanitoxin
ENSDARG00000104071	hikeshi	54.0955	-1.81882	0.504765	-3.60329	0.00031421	0.00871672	Significant	Trichlorfon + Guanitoxin
ENSDARG00000099741	mvb12a	26.9463	-2.04631	0.604716	-3.38392	0.000714587	0.0152621	Significant	Trichlorfon + Guanitoxin
ENSDARG00000030765	hadh	123.352	-1.31402	0.399388	-3.29009	0.00100155	0.0191107	Significant	Trichlorfon + Guanitoxin
ENSDARG00000037350	rpl9	65.9776	-2.14416	0.602128	-3.56097	0.000369482	0.00962462	Significant	Trichlorfon + Guanitoxin
ENSDARG00000027078	cnppd1	79.0466	-1.15003	0.404737	-2.84142	0.00449127	0.0486488	Significant	Trichlorfon + Guanitoxin
ENSDARG00000033789	ndufb7	232.686	-1.18121	0.367174	-3.21703	0.00129524	0.0228069	Significant	Trichlorfon + Guanitoxin
ENSDARG00000069438	neurl1aa	112.187	1.12468	0.347212	3.23918	0.00119876	0.0215604	Significant	Trichlorfon + Guanitoxin
ENSDARG00000100223	gpa33a	83.9216	-1.76263	0.586828	-3.00365	0.00266764	0.0354021	Significant	Trichlorfon + Guanitoxin
ENSDARG00000017985	zgc:77739	39.1026	-2.25971	0.631871	-3.57621	0.000348609	0.00929376	Significant	Trichlorfon + Guanitoxin
ENSDARG00000062132	cyp4v2a	53.9335	-2.14579	0.442766	-4.84632	1.25773e-06	0.00015501	Significant	Trichlorfon + Guanitoxin
ENSDARG00000034862	f7	36.1947	-1.83448	0.520117	-3.52705	0.000420218	0.0106191	Significant	Trichlorfon + Guanitoxin
ENSDARG00000025350	prdx2	825.129	-1.39712	0.346098	-4.03677	5.4193e-05	0.00257049	Significant	Trichlorfon + Guanitoxin
ENSDARG00000098263	tmem132a.1	12.1232	2.10583	0.699875	3.00887	0.00262221	0.0349846	Significant	Trichlorfon + Guanitoxin
ENSDARG00000037746	actb1	2158.26	-1.12172	0.382299	-2.93415	0.00334468	0.0402283	Significant	Trichlorfon + Guanitoxin
ENSDARG00000075827	f7i	40.6937	-1.92585	0.487469	-3.95072	7.79167e-05	0.00330948	Significant	Trichlorfon + Guanitoxin
ENSDARG00000018263	pdia2	205.375	-2.8849	0.594043	-4.85639	1.19546e-06	0.000149791	Significant	Trichlorfon + Guanitoxin
ENSDARG00000019778	rps6	3264.55	-1.2104	0.369106	-3.27927	0.00104077	0.0195613	Significant	Trichlorfon + Guanitoxin
ENSDARG00000088581	f10	110.956	-2.28296	0.527486	-4.328	1.50469e-05	0.00108252	Significant	Trichlorfon + Guanitoxin
ENSDARG00000059900	tbc1d9	19.2339	1.96874	0.568411	3.46359	0.000533013	0.0124792	Significant	Trichlorfon + Guanitoxin
ENSDARG00000070558	si:ch211-93g23.2	20.609	-3.10673	0.801726	-3.87505	0.000106605	0.00397874	Significant	Trichlorfon + Guanitoxin
ENSDARG00000079361	abcg2b	27.6034	-1.60468	0.542272	-2.95917	0.00308466	0.0384483	Significant	Trichlorfon + Guanitoxin
ENSDARG00000096003	atp5md	588.22	-1.05066	0.346426	-3.03285	0.0024226	0.0331298	Significant	Trichlorfon + Guanitoxin
ENSDARG00000023151	ucp1	529.287	-1.78421	0.399075	-4.47087	7.79033e-06	0.000640084	Significant	Trichlorfon + Guanitoxin
ENSDARG00000093120	si:dkey-117m1.4	62.1097	1.29144	0.407137	3.17201	0.00151386	0.0250839	Significant	Trichlorfon + Guanitoxin
ENSDARG00000012694	c3a.1	342.741	-1.30075	0.410832	-3.16614	0.00154474	0.025468	Significant	Trichlorfon + Guanitoxin
ENSDARG00000036295	golga7ba	304.807	1.62884	0.565109	2.88235	0.00394727	0.0446738	Significant	Trichlorfon + Guanitoxin
ENSDARG00000093494	si:ch211-217k17.9	23.6948	-2.81903	0.935885	-3.01216	0.00259399	0.0347313	Significant	Trichlorfon + Guanitoxin
ENSDARG00000095388	si:ch211-42i9.5	28.819	-2.10224	0.589752	-3.56461	0.000364395	0.00952878	Significant	Trichlorfon + Guanitoxin
ENSDARG00000014313	atp5pf	654.894	-1.31051	0.363268	-3.60755	0.000309099	0.00860668	Significant	Trichlorfon + Guanitoxin
ENSDARG00000016793	crybb1l2	1337.81	-1.15639	0.336797	-3.43349	0.000595866	0.0135527	Significant	Trichlorfon + Guanitoxin
ENSDARG00000090416	scpp1	17.5135	-2.67617	0.777044	-3.44404	0.000573093	0.0131759	Significant	Trichlorfon + Guanitoxin
ENSDARG00000017441	mylz3	23710.1	-1.51524	0.522528	-2.89983	0.00373368	0.0432841	Significant	Trichlorfon + Guanitoxin
ENSDARG00000019986	grhprb	141.217	-1.56264	0.49014	-3.18815	0.00143188	0.0241674	Significant	Trichlorfon + Guanitoxin
ENSDARG00000008969	fgb	203.236	-2.17611	0.470485	-4.62525	3.74156e-06	0.000365312	Significant	Trichlorfon + Guanitoxin
ENSDARG00000058463	ndufab1a	246.52	-1.35326	0.381642	-3.54589	0.000391283	0.0100215	Significant	Trichlorfon + Guanitoxin
ENSDARG00000031164	tuba8l2	295.727	-1.86889	0.467946	-3.99381	6.50203e-05	0.00290966	Significant	Trichlorfon + Guanitoxin
ENSDARG00000001870	atp1a1a.4	780.763	-1.18873	0.31144	-3.81689	0.000135142	0.00470369	Significant	Trichlorfon + Guanitoxin
ENSDARG00000087359	c3a.2	132.921	-2.19287	0.393507	-5.57263	2.50922e-08	8.17196e-06	Significant	Trichlorfon + Guanitoxin
ENSDARG00000100792	zgc:154142	43.8952	-2.30127	0.459232	-5.01112	5.4113e-07	8.65292e-05	Significant	Trichlorfon + Guanitoxin
ENSDARG00000092693	tpt1	3487.82	-1.2392	0.389142	-3.18444	0.00145036	0.0244206	Significant	Trichlorfon + Guanitoxin
ENSDARG00000037748	slc43a1b	70.5803	-1.41528	0.484063	-2.92376	0.00345834	0.0409526	Significant	Trichlorfon + Guanitoxin
ENSDARG00000037281	fgg	222.863	-3.24403	0.653401	-4.96484	6.8757e-07	9.89942e-05	Significant	Trichlorfon + Guanitoxin
ENSDARG00000052207	c3a.3	115.202	-2.20952	0.530936	-4.16156	3.16079e-05	0.00176675	Significant	Trichlorfon + Guanitoxin
ENSDARG00000026387	pip4p1b	17.3102	1.85253	0.61254	3.02434	0.00249173	0.0336874	Significant	Trichlorfon + Guanitoxin
ENSDARG00000008637	mttp	184.714	-2.45636	0.562507	-4.36681	1.26076e-05	0.000933829	Significant	Trichlorfon + Guanitoxin
ENSDARG00000052712	suclg1	794.71	-1.54023	0.396778	-3.88185	0.000103665	0.00392622	Significant	Trichlorfon + Guanitoxin
ENSDARG00000006427	fabp2	802.294	-3.52363	0.556481	-6.33199	2.42013e-10	3.63891e-07	Significant	Trichlorfon + Guanitoxin
ENSDARG00000019945	ptprdb	48.3577	1.63737	0.45926	3.56523	0.000363535	0.00952285	Significant	Trichlorfon + Guanitoxin
ENSDARG00000043587	srd5a2a	84.8542	-2.21198	0.501041	-4.41478	1.01115e-05	0.00078369	Significant	Trichlorfon + Guanitoxin
ENSDARG00000081252	mir16b	11.8577	-2.23796	0.721254	-3.10288	0.00191648	0.0291073	Significant	Trichlorfon + Guanitoxin
ENSDARG00000056742	crmp1	14.4716	1.87097	0.61361	3.04912	0.00229516	0.0323496	Significant	Trichlorfon + Guanitoxin
ENSDARG00000017255	tmed1b	54.4157	-1.41098	0.484614	-2.91156	0.00359632	0.0420484	Significant	Trichlorfon + Guanitoxin
ENSDARG00000011066	glra3	66.8654	1.73667	0.509577	3.40807	0.000654249	0.0144223	Significant	Trichlorfon + Guanitoxin
ENSDARG00000103295	cyp3a65	451.189	-1.98975	0.380609	-5.22781	1.71528e-07	3.96784e-05	Significant	Trichlorfon + Guanitoxin
ENSDARG00000057460	crygm2d13	1242.68	-1.81073	0.325115	-5.56952	2.55442e-08	8.17196e-06	Significant	Trichlorfon + Guanitoxin
ENSDARG00000069827	crygm2d11	452.371	-1.73434	0.332931	-5.20931	1.89549e-07	4.25801e-05	Significant	Trichlorfon + Guanitoxin
ENSDARG00000073750	crygm2d18	1214.08	-1.3207	0.262883	-5.0239	5.0633e-07	8.23832e-05	Significant	Trichlorfon + Guanitoxin
ENSDARG00000116164	crygm2d8	1836.61	-1.43662	0.282936	-5.07752	3.82384e-07	6.90288e-05	Significant	Trichlorfon + Guanitoxin
ENSDARG00000076790	crygm2d16	979.27	-1.28708	0.257351	-5.00128	5.69516e-07	8.85714e-05	Significant	Trichlorfon + Guanitoxin
ENSDARG00000109861	crygm2d19	1388.47	-1.49304	0.247498	-6.03253	1.61408e-09	1.34829e-06	Significant	Trichlorfon + Guanitoxin
ENSDARG00000069801	crygm2d12	788.329	-1.37738	0.270929	-5.08391	3.69743e-07	6.77982e-05	Significant	Trichlorfon + Guanitoxin
ENSDARG00000040666	nifk	77.9884	-1.41846	0.443327	-3.19958	0.00137629	0.0236232	Significant	Trichlorfon + Guanitoxin
ENSDARG00000091148	crygm2d20	960.174	-1.57803	0.278062	-5.67511	1.38602e-08	5.48426e-06	Significant	Trichlorfon + Guanitoxin
ENSDARG00000069792	crygm2d5	1179.97	-1.18897	0.249083	-4.77338	1.81159e-06	0.000209531	Significant	Trichlorfon + Guanitoxin
ENSDARG00000009267	zgc:136439	12.7441	-2.39329	0.70775	-3.38155	0.000720793	0.0153373	Significant	Trichlorfon + Guanitoxin
ENSDARG00000115701	crygm2d9	624.095	-1.4787	0.302873	-4.88224	1.0489e-06	0.000138344	Significant	Trichlorfon + Guanitoxin
ENSDARG00000087164	crygm2d4	831.169	-1.2169	0.262437	-4.63694	3.53603e-06	0.000353664	Significant	Trichlorfon + Guanitoxin
ENSDARG00000076572	crygm2d7	655.324	-1.20138	0.293714	-4.09032	4.30785e-05	0.00221068	Significant	Trichlorfon + Guanitoxin
ENSDARG00000088823	crygm2d3	1521.25	-1.11496	0.236433	-4.71575	2.40823e-06	0.000259443	Significant	Trichlorfon + Guanitoxin
ENSDARG00000086658	crygm2d21	676.67	-1.80736	0.369415	-4.89249	9.95704e-07	0.00013249	Significant	Trichlorfon + Guanitoxin
ENSDARG00000086917	crygm2d2	1194.56	-1.46637	0.284653	-5.15143	2.58511e-07	5.18263e-05	Significant	Trichlorfon + Guanitoxin
ENSDARG00000087324	crygm2d1	540.736	-1.68251	0.320271	-5.25338	1.49332e-07	3.56405e-05	Significant	Trichlorfon + Guanitoxin
ENSDARG00000076321	col28a2a	35.7485	-1.51397	0.465059	-3.25544	0.00113218	0.0205949	Significant	Trichlorfon + Guanitoxin
ENSDARG00000008982	casq2	181.104	-2.40961	0.558402	-4.31518	1.5947e-05	0.00113639	Significant	Trichlorfon + Guanitoxin
ENSDARG00000001788	atp5po	631.904	-1.09154	0.328596	-3.32184	0.000894255	0.0177036	Significant	Trichlorfon + Guanitoxin
ENSDARG00000022261	pdzk1	109.883	-2.72655	0.527948	-5.16443	2.41177e-07	5.03657e-05	Significant	Trichlorfon + Guanitoxin
ENSDARG00000062549	acmsd	30.7046	-2.53119	0.676513	-3.74153	0.000182905	0.0058764	Significant	Trichlorfon + Guanitoxin
ENSDARG00000001835	nalcn	27.4652	2.23574	0.625916	3.57195	0.000354329	0.00942955	Significant	Trichlorfon + Guanitoxin
ENSDARG00000017882	rdh1	52.1016	-4.00609	0.68615	-5.8385	5.26713e-09	2.95758e-06	Significant	Trichlorfon + Guanitoxin
ENSDARG00000019260	dhrs9	76.2933	-2.52932	0.552899	-4.57466	4.76999e-06	0.000434676	Significant	Trichlorfon + Guanitoxin
ENSDARG00000056087	ecrg4a	55.1451	-2.22478	0.596817	-3.72775	0.000193198	0.00608999	Significant	Trichlorfon + Guanitoxin
ENSDARG00000042018	fhl2a	100.749	-1.44502	0.47445	-3.04567	0.00232163	0.032439	Significant	Trichlorfon + Guanitoxin
ENSDARG00000017775	atp5mc3a	499.7	-1.04827	0.330526	-3.17152	0.00151644	0.0250839	Significant	Trichlorfon + Guanitoxin
ENSDARG00000040374	tmem182a	19.0582	-2.40434	0.8016	-2.99942	0.0027049	0.0357243	Significant	Trichlorfon + Guanitoxin
ENSDARG00000019496	esd	78.6577	-2.11433	0.483748	-4.37073	1.23834e-05	0.000921763	Significant	Trichlorfon + Guanitoxin
ENSDARG00000013333	ndufa10	286.894	-1.46784	0.347714	-4.22138	2.42807e-05	0.00148408	Significant	Trichlorfon + Guanitoxin
ENSDARG00000041505	itm2bb	98.9774	-1.76714	0.588978	-3.00035	0.00269671	0.0357111	Significant	Trichlorfon + Guanitoxin
ENSDARG00000030478	zgc:66484	55.9129	-2.13336	0.529308	-4.03047	5.56647e-05	0.00262374	Significant	Trichlorfon + Guanitoxin
ENSDARG00000040466	vil1	232.573	-2.41961	0.508826	-4.75529	1.98163e-06	0.000222404	Significant	Trichlorfon + Guanitoxin
ENSDARG00000090389	ndufv3	233.682	-1.41368	0.426788	-3.31238	0.000925074	0.0181585	Significant	Trichlorfon + Guanitoxin
ENSDARG00000023712	mao	131.233	-1.13921	0.35724	-3.18894	0.00142798	0.024152	Significant	Trichlorfon + Guanitoxin
ENSDARG00000042124	si:dkey-4e7.3	35.8792	-1.44866	0.482242	-3.00401	0.00266448	0.0353915	Significant	Trichlorfon + Guanitoxin
ENSDARG00000053315	tmprss3a	6.67286	-6.15986	1.51577	-4.06386	4.82681e-05	0.00241116	Significant	Trichlorfon + Guanitoxin
ENSDARG00000034677	scel	94.6411	-2.32279	0.569633	-4.07769	4.54851e-05	0.00230659	Significant	Trichlorfon + Guanitoxin
ENSDARG00000060682	agr1	80.2992	-3.104	0.670059	-4.63243	3.61394e-06	0.000357495	Significant	Trichlorfon + Guanitoxin
ENSDARG00000056410	fdx1	99.2919	-1.42108	0.438405	-3.24148	0.00118912	0.0214493	Significant	Trichlorfon + Guanitoxin
ENSDARG00000056167	hspe1	306.698	-1.53345	0.438922	-3.49368	0.000476406	0.011591	Significant	Trichlorfon + Guanitoxin
ENSDARG00000058656	desma	176.524	-1.52609	0.465438	-3.27883	0.00104238	0.019567	Significant	Trichlorfon + Guanitoxin
ENSDARG00000014196	myl1	3537.06	-1.83906	0.548617	-3.35218	0.000801783	0.0164469	Significant	Trichlorfon + Guanitoxin
ENSDARG00000069846	zgc:162944	107.745	-1.72307	0.543429	-3.17074	0.00152049	0.0250956	Significant	Trichlorfon + Guanitoxin
ENSDARG00000060671	LOC559107	47.024	-2.46881	0.471208	-5.23932	1.61166e-07	3.78639e-05	Significant	Trichlorfon + Guanitoxin
ENSDARG00000061517	lrp1bb	29.6406	2.09346	0.56261	3.72099	0.000198445	0.00619049	Significant	Trichlorfon + Guanitoxin
ENSDARG00000031678	col5a2a	110.746	-1.22602	0.32759	-3.74254	0.000182172	0.0058654	Significant	Trichlorfon + Guanitoxin
ENSDARG00000020845	tns1b	227.95	-1.57006	0.492207	-3.18984	0.0014235	0.0241304	Significant	Trichlorfon + Guanitoxin
ENSDARG00000075435	akap11	60.5118	1.26649	0.411312	3.07914	0.002076	0.0306027	Significant	Trichlorfon + Guanitoxin
ENSDARG00000041339	zgc:92380	72.9095	-1.94221	0.60041	-3.23482	0.00121721	0.0217621	Significant	Trichlorfon + Guanitoxin
ENSDARG00000075989	arpc2	263.047	-1.35493	0.396785	-3.41476	0.000638376	0.0141991	Significant	Trichlorfon + Guanitoxin
ENSDARG00000026369	dbi	535.691	-1.46889	0.404777	-3.62889	0.000284637	0.00807511	Significant	Trichlorfon + Guanitoxin
ENSDARG00000006220	ugt1ab	196.352	-2.25067	0.498611	-4.51389	6.36498e-06	0.0005407	Significant	Trichlorfon + Guanitoxin
ENSDARG00000078582	myo16	15.4795	2.38061	0.738929	3.2217	0.00127432	0.0225155	Significant	Trichlorfon + Guanitoxin
ENSDARG00000005251	rpe	50.1594	-1.46585	0.491923	-2.97984	0.00288395	0.0368733	Significant	Trichlorfon + Guanitoxin
ENSDARG00000045958	egfl6	89.6686	-1.58335	0.379685	-4.17018	3.04365e-05	0.00171402	Significant	Trichlorfon + Guanitoxin
ENSDARG00000093318	si:dkey-57a22.15	55.9328	-3.64191	0.607649	-5.99345	2.05442e-09	1.54451e-06	Significant	Trichlorfon + Guanitoxin
ENSDARG00000041925	cryba2b	913.185	-3.79382	0.585625	-6.47825	9.27909e-11	1.99315e-07	Significant	Trichlorfon + Guanitoxin
ENSDARG00000070057	si:dkey-69o16.5	26.2235	-2.17773	0.690091	-3.15572	0.00160105	0.0260817	Significant	Trichlorfon + Guanitoxin
ENSDARG00000100315	slc15a1a	50.5545	-1.61786	0.435394	-3.71587	0.000202507	0.0062885	Significant	Trichlorfon + Guanitoxin
ENSDARG00000053365	rpl31	2683.74	-1.21851	0.366333	-3.32624	0.000880272	0.0175328	Significant	Trichlorfon + Guanitoxin
ENSDARG00000114227	ENSDARG00000114227	14.3755	-3.48229	1.15286	-3.02056	0.00252307	0.0339936	Significant	Trichlorfon + Guanitoxin
ENSDARG00000025375	idh1	213.607	-1.43318	0.416874	-3.43793	0.000586183	0.0133746	Significant	Trichlorfon + Guanitoxin
ENSDARG00000097746	si:rp71-77l1.1	39.4287	-2.31075	0.654687	-3.52956	0.000416257	0.0105368	Significant	Trichlorfon + Guanitoxin
ENSDARG00000035648	irx4a	20.3743	1.67608	0.549033	3.05278	0.00226735	0.0321016	Significant	Trichlorfon + Guanitoxin
ENSDARG00000088741	LOC100537860	421.038	1.23177	0.375287	3.28222	0.00102993	0.0194748	Significant	Trichlorfon + Guanitoxin
ENSDARG00000102555	si:dkey-33i11.9	93.1044	-1.54899	0.537517	-2.88176	0.00395466	0.0446738	Significant	Trichlorfon + Guanitoxin
ENSDARG00000029533	rpl18	2011.45	-1.23136	0.402135	-3.06205	0.0021983	0.0316605	Significant	Trichlorfon + Guanitoxin
ENSDARG00000027609	hpn	31.4617	-1.94717	0.568613	-3.42442	0.000616124	0.0138063	Significant	Trichlorfon + Guanitoxin
ENSDARG00000099117	fxyd11	113.112	-2.26554	0.615617	-3.68012	0.000233124	0.00696868	Significant	Trichlorfon + Guanitoxin
ENSDARG00000037860	cox6b2	1160.23	-1.30637	0.355819	-3.67144	0.000241192	0.00712487	Significant	Trichlorfon + Guanitoxin
ENSDARG00000020890	tmod4	270.378	-1.83704	0.507384	-3.62061	0.00029391	0.00827573	Significant	Trichlorfon + Guanitoxin
ENSDARG00000016856	pon2	18.3535	-2.71834	0.785934	-3.45874	0.000542714	0.0126124	Significant	Trichlorfon + Guanitoxin
ENSDARG00000100691	prss35	70.1464	-1.39353	0.363016	-3.83875	0.000123664	0.00438518	Significant	Trichlorfon + Guanitoxin
ENSDARG00000089441	si:ch211-105c13.3	639.572	-1.79452	0.443963	-4.04204	5.29873e-05	0.00253884	Significant	Trichlorfon + Guanitoxin
ENSDARG00000095553	lenep	9.64472	-2.57558	0.809268	-3.1826	0.00145959	0.0245485	Significant	Trichlorfon + Guanitoxin
ENSDARG00000043457	gapdh	3244.89	-1.06621	0.290229	-3.67367	0.000239096	0.00709082	Significant	Trichlorfon + Guanitoxin
ENSDARG00000097239	si:ch73-31d8.2	25.6133	-3.00688	0.818621	-3.67311	0.000239619	0.00709234	Significant	Trichlorfon + Guanitoxin
ENSDARG00000041119	ceacam1	17.5969	-2.55794	0.868902	-2.94387	0.00324136	0.0394777	Significant	Trichlorfon + Guanitoxin
ENSDARG00000030494	hjv	45.273	-1.93008	0.621301	-3.10652	0.00189305	0.028868	Significant	Trichlorfon + Guanitoxin
ENSDARG00000077641	thbs3a	22.5036	-2.70864	0.749528	-3.61379	0.000301751	0.00843333	Significant	Trichlorfon + Guanitoxin
ENSDARG00000013371	isoc2	49.3157	-1.58373	0.493885	-3.20667	0.00134279	0.0233953	Significant	Trichlorfon + Guanitoxin
ENSDARG00000042993	prss1	2282.66	-5.63675	1.19274	-4.72588	2.29118e-06	0.000251461	Significant	Trichlorfon + Guanitoxin
ENSDARG00000041115	cnfn	27.6442	-2.41234	0.700184	-3.4453	0.000570428	0.0131347	Significant	Trichlorfon + Guanitoxin
ENSDARG00000095863	afp4	266.494	-3.6749	0.631759	-5.81693	5.99384e-09	3.21869e-06	Significant	Trichlorfon + Guanitoxin
ENSDARG00000070624	cacng7b	31.3633	1.298	0.456932	2.84069	0.0045016	0.04866	Significant	Trichlorfon + Guanitoxin
ENSDARG00000090552	si:dkey-7j14.6	95.2468	-1.48907	0.437205	-3.40588	0.000659506	0.0144764	Significant	Trichlorfon + Guanitoxin
ENSDARG00000011405	rps9	2251.16	-1.60763	0.465506	-3.45352	0.000553327	0.0128195	Significant	Trichlorfon + Guanitoxin
ENSDARG00000029230	pnp4b	388.155	-3.20411	0.583158	-5.49441	3.92028e-08	1.15579e-05	Significant	Trichlorfon + Guanitoxin
ENSDARG00000056480	cpvl	62.8219	-1.12407	0.366194	-3.0696	0.00214344	0.0311993	Significant	Trichlorfon + Guanitoxin
ENSDARG00000041295	lim2.5	42.4816	-2.09372	0.537888	-3.89249	9.92218e-05	0.0038156	Significant	Trichlorfon + Guanitoxin
ENSDARG00000025254	s100a10b	206.08	-1.42032	0.454585	-3.12443	0.00178151	0.0277359	Significant	Trichlorfon + Guanitoxin
ENSDARG00000101181	s100w	14.1341	-3.65484	0.952233	-3.83818	0.000123949	0.00438518	Significant	Trichlorfon + Guanitoxin
ENSDARG00000009250	etfb	265.024	-1.51386	0.389983	-3.88187	0.000103656	0.00392622	Significant	Trichlorfon + Guanitoxin
ENSDARG00000009978	icn	1322.39	-3.93811	1.02517	-3.84143	0.00012232	0.00436866	Significant	Trichlorfon + Guanitoxin
ENSDARG00000060222	scn1ba	58.4761	1.57302	0.47298	3.32577	0.000881745	0.0175369	Significant	Trichlorfon + Guanitoxin
ENSDARG00000055514	icn2	697.66	-3.67611	0.604667	-6.07956	1.20512e-09	1.06589e-06	Significant	Trichlorfon + Guanitoxin
ENSDARG00000007959	hibadhb	70.2063	-1.21563	0.390288	-3.11469	0.00184135	0.0283983	Significant	Trichlorfon + Guanitoxin
ENSDARG00000102175	hamp	18.4194	-2.54466	0.77316	-3.29125	0.000997426	0.0190563	Significant	Trichlorfon + Guanitoxin
ENSDARG00000037998	flot1b	173.284	-1.69491	0.440237	-3.84999	0.00011812	0.00429	Significant	Trichlorfon + Guanitoxin
ENSDARG00000070427	s100v1	57.5754	-3.18633	0.811439	-3.92676	8.60979e-05	0.00349883	Significant	Trichlorfon + Guanitoxin
ENSDARG00000019753	kcnn3	43.1485	1.26021	0.409806	3.07514	0.00210404	0.0309251	Significant	Trichlorfon + Guanitoxin
ENSDARG00000034771	rab13	28.3038	-1.69963	0.558309	-3.04426	0.00233257	0.0324762	Significant	Trichlorfon + Guanitoxin
ENSDARG00000056510	gstk1	82.9133	-2.12783	0.437302	-4.8658	1.13996e-06	0.000147762	Significant	Trichlorfon + Guanitoxin
ENSDARG00000040944	ntd5	68.2926	-1.81557	0.536395	-3.38476	0.000712408	0.0152372	Significant	Trichlorfon + Guanitoxin
ENSDARG00000095796	si:dkey-87o1.2	74.6391	-2.01272	0.642722	-3.13156	0.00173878	0.0274049	Significant	Trichlorfon + Guanitoxin
ENSDARG00000075622	zgc:174938	9.17322	-3.32907	1.01061	-3.29411	0.00098733	0.0189189	Significant	Trichlorfon + Guanitoxin
ENSDARG00000094929	apoa4b.3	15.5952	-4.4333	1.16349	-3.81035	0.000138768	0.00479659	Significant	Trichlorfon + Guanitoxin
ENSDARG00000040295	apoeb	929.909	-2.15144	0.535037	-4.0211	5.79266e-05	0.00269833	Significant	Trichlorfon + Guanitoxin
ENSDARG00000004358	gnb3a	88.2735	1.28061	0.350264	3.65612	0.000256062	0.00749057	Significant	Trichlorfon + Guanitoxin
ENSDARG00000020866	apoa4b.2	180.138	-2.16986	0.433178	-5.00915	5.46706e-07	8.65292e-05	Significant	Trichlorfon + Guanitoxin
ENSDARG00000092170	apoc1	3460.51	-1.31421	0.395073	-3.32651	0.000879424	0.0175328	Significant	Trichlorfon + Guanitoxin
ENSDARG00000040298	apoa4b.1	577.002	-3.17291	0.565924	-5.60659	2.06349e-08	7.21551e-06	Significant	Trichlorfon + Guanitoxin
ENSDARG00000089399	tmem176l.2	41.5728	-2.06321	0.579452	-3.56062	0.000369981	0.00962462	Significant	Trichlorfon + Guanitoxin
ENSDARG00000074390	tmem176l.4	135.693	-2.15706	0.727169	-2.96637	0.00301333	0.037757	Significant	Trichlorfon + Guanitoxin
ENSDARG00000005112	cdh17	164.492	-1.71342	0.368185	-4.65368	3.26058e-06	0.000333442	Significant	Trichlorfon + Guanitoxin
ENSDARG00000060862	atxn1b	200.052	1.33958	0.451235	2.96869	0.00299071	0.0376343	Significant	Trichlorfon + Guanitoxin
ENSDARG00000014676	bckdhb	131.576	-1.13724	0.358621	-3.17114	0.00151844	0.0250893	Significant	Trichlorfon + Guanitoxin
ENSDARG00000075178	lpcat3	84.7151	-1.73876	0.485728	-3.57969	0.000344001	0.00923977	Significant	Trichlorfon + Guanitoxin
ENSDARG00000001760	tnxba	148.092	-1.71171	0.496166	-3.44987	0.000560855	0.0129539	Significant	Trichlorfon + Guanitoxin
ENSDARG00000015866	apoa2	4387.98	-3.51174	0.624723	-5.62127	1.89558e-08	6.95171e-06	Significant	Trichlorfon + Guanitoxin
ENSDARG00000009018	rhbg	505.747	-2.18487	0.584299	-3.73929	0.000184539	0.00589115	Significant	Trichlorfon + Guanitoxin
ENSDARG00000092155	apoc2	438.976	-2.58761	0.521717	-4.9598	7.05648e-07	0.000100096	Significant	Trichlorfon + Guanitoxin
ENSDARG00000030602	rps19	2247.4	-1.46436	0.397245	-3.68629	0.000227546	0.00685649	Significant	Trichlorfon + Guanitoxin
ENSDARG00000044685	nr0b2a	23.549	-2.45334	0.73748	-3.32665	0.000878954	0.0175328	Significant	Trichlorfon + Guanitoxin
ENSDARG00000019658	pou2f2b	138.834	1.41983	0.464581	3.05616	0.00224194	0.0319827	Significant	Trichlorfon + Guanitoxin
ENSDARG00000020084	tg	9.99893	-3.83545	1.2613	-3.04087	0.00235894	0.0326602	Significant	Trichlorfon + Guanitoxin
ENSDARG00000079175	si:ch211-79k12.1	45.7587	-1.96457	0.678199	-2.89675	0.00377055	0.0434437	Significant	Trichlorfon + Guanitoxin
ENSDARG00000040251	ctsk	24.5007	-2.83177	0.775341	-3.65229	0.000259908	0.0075697	Significant	Trichlorfon + Guanitoxin
ENSDARG00000079274	prss59.1	959.75	-6.97213	1.39917	-4.98303	6.25958e-07	9.31872e-05	Significant	Trichlorfon + Guanitoxin
ENSDARG00000073742	prss59.2	1143.86	-6.80301	1.34178	-5.07015	3.9751e-07	7.03171e-05	Significant	Trichlorfon + Guanitoxin
ENSDARG00000042010	pklr	369.656	-4.413	0.625144	-7.05917	1.67498e-12	1.25925e-08	Significant	Trichlorfon + Guanitoxin
ENSDARG00000038439	fabp10a	438.976	-3.14197	0.562883	-5.58193	2.3786e-08	7.94771e-06	Significant	Trichlorfon + Guanitoxin
ENSDARG00000005713	ethe1	33.2556	-2.09315	0.620613	-3.37271	0.000744313	0.0156519	Significant	Trichlorfon + Guanitoxin
ENSDARG00000019253	rhag	252.055	-1.48224	0.461775	-3.20988	0.00132792	0.0232169	Significant	Trichlorfon + Guanitoxin
ENSDARG00000055395	foxq1b	11.105	-3.5067	1.04317	-3.36158	0.000774976	0.0160682	Significant	Trichlorfon + Guanitoxin
ENSDARG00000021443	zfp36l1b	86.865	-1.55425	0.457051	-3.40062	0.000672342	0.01463	Significant	Trichlorfon + Guanitoxin
ENSDARG00000055416	serpinb1	131.811	-1.96789	0.566992	-3.47076	0.000518995	0.01231	Significant	Trichlorfon + Guanitoxin
ENSDARG00000023111	plg	93.8281	-1.66931	0.472345	-3.53409	0.000409184	0.0103757	Significant	Trichlorfon + Guanitoxin
ENSDARG00000008765	tmed5	26.7728	-1.96778	0.588357	-3.34453	0.000824217	0.0167821	Significant	Trichlorfon + Guanitoxin
ENSDARG00000070781	gjd2b	49.5231	1.45753	0.447688	3.25568	0.0011312	0.0205949	Significant	Trichlorfon + Guanitoxin
ENSDARG00000020984	slc16a10	76.9353	-1.76797	0.577001	-3.06408	0.00218344	0.0315601	Significant	Trichlorfon + Guanitoxin
ENSDARG00000069302	snx9b	81.6511	-1.18029	0.350206	-3.37028	0.000750921	0.0157254	Significant	Trichlorfon + Guanitoxin
ENSDARG00000003977	zgc:153896	26.6488	-3.31321	0.884529	-3.74574	0.000179866	0.00583178	Significant	Trichlorfon + Guanitoxin
ENSDARG00000077840	meis2b	163.254	1.10408	0.361133	3.05726	0.00223373	0.0318958	Significant	Trichlorfon + Guanitoxin
ENSDARG00000043960	rpf2	57.5605	-1.39358	0.467403	-2.98153	0.00286808	0.0367642	Significant	Trichlorfon + Guanitoxin
ENSDARG00000009844	dusp23a	54.2946	-2.67873	0.61266	-4.3723	1.22943e-05	0.000919686	Significant	Trichlorfon + Guanitoxin
ENSDARG00000042644	sod2	137.912	-1.35401	0.324045	-4.17846	2.93484e-05	0.00167788	Significant	Trichlorfon + Guanitoxin
ENSDARG00000090850	serpina1l	568.794	-3.08513	0.555928	-5.54952	2.86457e-08	8.79013e-06	Significant	Trichlorfon + Guanitoxin
ENSDARG00000090286	serpina1	178.124	-3.95146	0.668308	-5.91263	3.36688e-09	2.20106e-06	Significant	Trichlorfon + Guanitoxin
ENSDARG00000013056	itpk1a	77.3413	-1.99802	0.458201	-4.36056	1.29729e-05	0.000951518	Significant	Trichlorfon + Guanitoxin
ENSDARG00000042934	ccn2a	200.239	-1.17762	0.375955	-3.13235	0.00173414	0.0274049	Significant	Trichlorfon + Guanitoxin
ENSDARG00000042133	si:dkey-51e6.1	46.4725	-1.86168	0.552046	-3.37234	0.00074533	0.0156519	Significant	Trichlorfon + Guanitoxin
ENSDARG00000070584	clic5b	31.1268	-1.9425	0.532952	-3.6448	0.000267604	0.00774261	Significant	Trichlorfon + Guanitoxin
ENSDARG00000043877	mmachc	11.0366	-2.33973	0.783953	-2.98453	0.00284019	0.0366567	Significant	Trichlorfon + Guanitoxin
ENSDARG00000090722	leg1.1	48.1514	-2.26797	0.562935	-4.02882	5.60573e-05	0.00263399	Significant	Trichlorfon + Guanitoxin
ENSDARG00000011703	clocka	37.5488	1.5671	0.455157	3.443	0.000575304	0.0132065	Significant	Trichlorfon + Guanitoxin
ENSDARG00000022767	apobb.1	2634.96	-2.36068	0.458925	-5.14394	2.6904e-07	5.32275e-05	Significant	Trichlorfon + Guanitoxin
ENSDARG00000015869	slc22a16	17.6028	-2.64806	0.772858	-3.42632	0.000611815	0.0137713	Significant	Trichlorfon + Guanitoxin
ENSDARG00000029747	mep1a.1	57.6107	-3.14932	0.626607	-5.02599	5.00846e-07	8.23832e-05	Significant	Trichlorfon + Guanitoxin
ENSDARG00000016607	echdc2	11.1548	-3.05231	1.00884	-3.02555	0.00248179	0.0336506	Significant	Trichlorfon + Guanitoxin
ENSDARG00000008029	mep1a.2	38.3988	-3.59916	0.705611	-5.10077	3.38277e-07	6.4384e-05	Significant	Trichlorfon + Guanitoxin
ENSDARG00000042953	cyp2n13	105.813	-2.72707	0.5487	-4.97007	6.69301e-07	9.86628e-05	Significant	Trichlorfon + Guanitoxin
ENSDARG00000021172	cyp2ad2	90.346	-1.58383	0.393496	-4.02502	5.69697e-05	0.00266853	Significant	Trichlorfon + Guanitoxin
ENSDARG00000042535	actc1a	14.6792	-3.15857	1.03644	-3.04753	0.00230733	0.0323633	Significant	Trichlorfon + Guanitoxin
ENSDARG00000102744	mgst3a	244.012	-2.19096	0.436213	-5.02268	5.09553e-07	8.23832e-05	Significant	Trichlorfon + Guanitoxin
ENSDARG00000062750	si:ch73-74h11.1	81.4676	-1.57842	0.526754	-2.99649	0.00273105	0.0358012	Significant	Trichlorfon + Guanitoxin
ENSDARG00000052336	ociad2	57.6105	-3.25105	0.778643	-4.17527	2.97633e-05	0.00168876	Significant	Trichlorfon + Guanitoxin
ENSDARG00000062693	nrxn3b	34.085	1.79918	0.553906	3.24817	0.00116151	0.0210415	Significant	Trichlorfon + Guanitoxin
ENSDARG00000009134	hlx1	28.419	-1.74738	0.596538	-2.9292	0.00339838	0.0404457	Significant	Trichlorfon + Guanitoxin
ENSDARG00000042978	cyp2p6	22.1214	-2.9904	0.634215	-4.71512	2.41567e-06	0.000259443	Significant	Trichlorfon + Guanitoxin
ENSDARG00000042854	ephx1	26.6364	-1.78729	0.570898	-3.13067	0.0017441	0.0274599	Significant	Trichlorfon + Guanitoxin
ENSDARG00000022631	cyp2p9	11.8155	-3.83803	1.09134	-3.51682	0.000436744	0.0108749	Significant	Trichlorfon + Guanitoxin
ENSDARG00000075016	apobb.2	13.5556	-6.19923	1.45672	-4.25562	2.08474e-05	0.00135113	Significant	Trichlorfon + Guanitoxin
ENSDARG00000029388	si:dkey-90m5.4	17.3504	-2.68496	0.669571	-4.00997	6.07269e-05	0.00277666	Significant	Trichlorfon + Guanitoxin
ENSDARG00000090637	myh6	40.0924	-1.97159	0.645731	-3.05327	0.00226363	0.0321016	Significant	Trichlorfon + Guanitoxin
ENSDARG00000042876	abracl	100.305	-1.7342	0.48453	-3.57913	0.00034474	0.00923977	Significant	Trichlorfon + Guanitoxin
ENSDARG00000095767	dio3b	129.469	-1.65071	0.361215	-4.56989	4.87991e-06	0.000439397	Significant	Trichlorfon + Guanitoxin
ENSDARG00000092873	atp5mj	797.108	-1.35769	0.372567	-3.64414	0.000268283	0.00774261	Significant	Trichlorfon + Guanitoxin
ENSDARG00000041232	rps29	3559.54	-1.02647	0.31697	-3.23838	0.00120209	0.0215782	Significant	Trichlorfon + Guanitoxin
ENSDARG00000041787	gja13.1	89.777	-3.07321	0.592035	-5.19093	2.0925e-07	4.49469e-05	Significant	Trichlorfon + Guanitoxin
ENSDARG00000041797	gja12.1	28.875	-1.92656	0.655095	-2.94089	0.00327275	0.0397168	Significant	Trichlorfon + Guanitoxin
ENSDARG00000043511	prdx6	88.2356	-1.13562	0.37736	-3.00939	0.00261775	0.034956	Significant	Trichlorfon + Guanitoxin
ENSDARG00000102055	hadhb	205.478	-1.01798	0.353365	-2.88082	0.00396646	0.0447409	Significant	Trichlorfon + Guanitoxin
ENSDARG00000087456	ndufb1	151.738	-1.82298	0.401493	-4.5405	5.61204e-06	0.000490998	Significant	Trichlorfon + Guanitoxin
ENSDARG00000098059	FKBP3	158.03	-1.13261	0.380415	-2.97731	0.0029079	0.0370536	Significant	Trichlorfon + Guanitoxin
ENSDARG00000095879	wdr46	92.7998	-1.18952	0.404997	-2.93711	0.00331287	0.0400013	Significant	Trichlorfon + Guanitoxin
ENSDARG00000056765	ela2l	1186.44	-5.28508	1.20793	-4.37531	1.21261e-05	0.00091408	Significant	Trichlorfon + Guanitoxin
ENSDARG00000042428	gstt1a	143.222	-2.73085	0.582852	-4.68532	2.79519e-06	0.000292697	Significant	Trichlorfon + Guanitoxin
ENSDARG00000056744	ela2	423.002	-5.38101	1.2526	-4.29588	1.74001e-05	0.00120566	Significant	Trichlorfon + Guanitoxin
ENSDARG00000095633	smim24	58.9746	-1.80174	0.469131	-3.8406	0.000122736	0.00437314	Significant	Trichlorfon + Guanitoxin
ENSDARG00000059227	fabp1b.1	1572.08	-4.59319	0.640038	-7.17644	7.15519e-13	1.07586e-08	Significant	Trichlorfon + Guanitoxin
ENSDARG00000033832	ampd1	589.235	-1.29588	0.387486	-3.34433	0.00082482	0.0167821	Significant	Trichlorfon + Guanitoxin
ENSDARG00000038881	acaa2	15.4556	-3.82895	1.01919	-3.75684	0.000172075	0.00566154	Significant	Trichlorfon + Guanitoxin
ENSDARG00000062346	cacna1e	27.3627	1.66413	0.586584	2.83698	0.00455426	0.0490178	Significant	Trichlorfon + Guanitoxin
ENSDARG00000074902	nol4la	44.8259	1.41122	0.465742	3.03004	0.00244522	0.0333028	Significant	Trichlorfon + Guanitoxin
ENSDARG00000041540	sult1st2	13.8414	-2.72322	0.71458	-3.81094	0.000138438	0.0047962	Significant	Trichlorfon + Guanitoxin
ENSDARG00000006901	aebp1b	107.161	-1.05896	0.359571	-2.94507	0.00322877	0.0394702	Significant	Trichlorfon + Guanitoxin
ENSDARG00000028098	fut9d	67.624	-2.05174	0.540242	-3.79782	0.000145974	0.00499968	Significant	Trichlorfon + Guanitoxin
ENSDARG00000022438	cox6a1	1019.73	-1.12755	0.357237	-3.1563	0.00159786	0.0260579	Significant	Trichlorfon + Guanitoxin
ENSDARG00000009153	pla2g1b	75.3482	-4.99318	0.852494	-5.85714	4.70896e-09	2.83216e-06	Significant	Trichlorfon + Guanitoxin
ENSDARG00000079823	kgd4	83.5663	-1.12514	0.394023	-2.85552	0.0042966	0.047156	Significant	Trichlorfon + Guanitoxin
ENSDARG00000015337	comta	49.7713	-1.50548	0.463943	-3.24496	0.00117468	0.0212544	Significant	Trichlorfon + Guanitoxin
ENSDARG00000094310	si:ch211-255g12.6	1090.15	-2.24111	0.335883	-6.67229	2.51845e-11	9.46684e-08	Significant	Trichlorfon + Guanitoxin
ENSDARG00000043701	gpd1a	45.3294	-2.13953	0.57817	-3.70053	0.000215148	0.00658452	Significant	Trichlorfon + Guanitoxin
ENSDARG00000034836	si:dkey-222n6.2	34.9534	-1.89274	0.60978	-3.10398	0.00190937	0.0290874	Significant	Trichlorfon + Guanitoxin
ENSDARG00000068409	vgll4l	7.89668	-6.40547	1.49234	-4.29223	1.76891e-05	0.00121449	Significant	Trichlorfon + Guanitoxin
ENSDARG00000002230	sypb	466.099	1.29438	0.409594	3.16015	0.0015769	0.0257985	Significant	Trichlorfon + Guanitoxin
ENSDARG00000074761	bicdl1	8.94904	2.83944	0.876415	3.23983	0.00119601	0.0215367	Significant	Trichlorfon + Guanitoxin
ENSDARG00000029479	zgc:86609	62.7938	-1.30408	0.426877	-3.05494	0.00225103	0.0320516	Significant	Trichlorfon + Guanitoxin
ENSDARG00000029439	atp2a2a	79.8786	-1.64584	0.541129	-3.0415	0.00235403	0.0326525	Significant	Trichlorfon + Guanitoxin
ENSDARG00000043474	atp2b3a	193.445	1.22974	0.430635	2.85564	0.00429507	0.047156	Significant	Trichlorfon + Guanitoxin
ENSDARG00000005704	eps8l3b	34.829	-1.42531	0.48142	-2.96064	0.00306999	0.0383074	Significant	Trichlorfon + Guanitoxin
ENSDARG00000058053	serping1	17.7217	-3.53597	0.826653	-4.27745	1.89047e-05	0.00127467	Significant	Trichlorfon + Guanitoxin
ENSDARG00000041372	qng1	60.0175	-1.24338	0.40965	-3.03523	0.00240349	0.0330036	Significant	Trichlorfon + Guanitoxin
ENSDARG00000036684	ndufa7	154.102	-1.37318	0.439213	-3.12646	0.00176927	0.0276905	Significant	Trichlorfon + Guanitoxin
ENSDARG00000036811	ifrd2	61.0632	-1.45787	0.51204	-2.84719	0.00441073	0.0479882	Significant	Trichlorfon + Guanitoxin
ENSDARG00000043646	slc6a8	30.9735	1.4815	0.453669	3.2656	0.00109234	0.020128	Significant	Trichlorfon + Guanitoxin
ENSDARG00000042905	rpl10a	2557.33	-1.30338	0.354635	-3.67526	0.000237605	0.00707451	Significant	Trichlorfon + Guanitoxin
ENSDARG00000069100	aldh9a1a.1	241.448	-1.51888	0.351479	-4.32142	1.55031e-05	0.00111003	Significant	Trichlorfon + Guanitoxin
ENSDARG00000019096	myl7	65.6024	-3.47664	0.611303	-5.68727	1.29089e-08	5.24591e-06	Significant	Trichlorfon + Guanitoxin
ENSDARG00000068006	gck	51.6271	-6.52888	1.79866	-3.62987	0.000283567	0.00805996	Significant	Trichlorfon + Guanitoxin
ENSDARG00000063069	gripap1	98.2648	1.33356	0.323209	4.12599	3.69148e-05	0.00198232	Significant	Trichlorfon + Guanitoxin
ENSDARG00000093606	rps11b	19.5885	-1.98098	0.650068	-3.04734	0.00230877	0.0323633	Significant	Trichlorfon + Guanitoxin
ENSDARG00000042112	dio1	27.0847	-2.14961	0.624734	-3.44084	0.000579912	0.0132648	Significant	Trichlorfon + Guanitoxin
ENSDARG00000023683	cacna1fb	36.7742	1.53229	0.473524	3.23594	0.00121244	0.0217026	Significant	Trichlorfon + Guanitoxin
ENSDARG00000079932	zgc:152830	100.788	-1.26624	0.433168	-2.9232	0.00346459	0.04098	Significant	Trichlorfon + Guanitoxin
ENSDARG00000052960	nppa	23.2836	-4.49806	1.1269	-3.99154	6.56454e-05	0.00292892	Significant	Trichlorfon + Guanitoxin
ENSDARG00000027582	angptl7	89.6108	-1.3216	0.449025	-2.94326	0.0032478	0.0394777	Significant	Trichlorfon + Guanitoxin
ENSDARG00000095807	msmbl	66.7909	-1.18826	0.359082	-3.30915	0.000935797	0.018256	Significant	Trichlorfon + Guanitoxin
ENSDARG00000043467	ndufb11	9.81358	-4.20954	1.23316	-3.41364	0.000641023	0.014237	Significant	Trichlorfon + Guanitoxin
ENSDARG00000069956	pdlim2	48.0838	-1.54869	0.501603	-3.08747	0.00201865	0.0301023	Significant	Trichlorfon + Guanitoxin
ENSDARG00000011521	upb1	19.8735	-3.44236	0.950622	-3.62117	0.000293275	0.00827333	Significant	Trichlorfon + Guanitoxin
ENSDARG00000098478	LOC100329294	10.7579	-2.67307	0.866967	-3.08324	0.00204759	0.0303027	Significant	Trichlorfon + Guanitoxin
ENSDARG00000099650	ENSDARG00000099650	10.0155	2.7666	0.828953	3.33746	0.000845464	0.0171096	Significant	Trichlorfon + Guanitoxin
ENSDARG00000017140	zgc:63587	114.638	-1.387	0.354162	-3.91628	8.9924e-05	0.0035597	Significant	Trichlorfon + Guanitoxin
ENSDARG00000116497	phyhip	8.12943	2.98504	1.01052	2.95397	0.00313715	0.0388872	Significant	Trichlorfon + Guanitoxin
ENSDARG00000028804	ankrd9	223.605	-1.07033	0.31593	-3.38786	0.000704409	0.0151307	Significant	Trichlorfon + Guanitoxin
ENSDARG00000002401	gale	56.7778	-1.5	0.500361	-2.99783	0.00271911	0.0358012	Significant	Trichlorfon + Guanitoxin
ENSDARG00000054753	col10a1a	368.044	-2.77576	0.670075	-4.14246	3.43603e-05	0.00188523	Significant	Trichlorfon + Guanitoxin
ENSDARG00000053217	cox7a2a	595.202	-1.12567	0.359432	-3.1318	0.00173739	0.0274049	Significant	Trichlorfon + Guanitoxin
ENSDARG00000044073	fuca2	94.1938	-2.03173	0.60243	-3.37257	0.000744715	0.0156519	Significant	Trichlorfon + Guanitoxin
ENSDARG00000056836	si:ch211-125o16.4	241.805	-2.03275	0.550208	-3.69452	0.000220301	0.00667163	Significant	Trichlorfon + Guanitoxin
ENSDARG00000017687	dnajc5gb	67.1898	-1.72044	0.537791	-3.19908	0.00137865	0.0236367	Significant	Trichlorfon + Guanitoxin
ENSDARG00000097959	si:dkey-248g15.3	255.143	-2.45568	0.6225	-3.94486	7.98458e-05	0.00335819	Significant	Trichlorfon + Guanitoxin
ENSDARG00000014106	cfl2	466.993	-1.85789	0.421126	-4.41172	1.02552e-05	0.000790756	Significant	Trichlorfon + Guanitoxin
ENSDARG00000097314	si:zfos-1714f5.3	69.2739	-1.79909	0.519917	-3.46033	0.000539512	0.0125574	Significant	Trichlorfon + Guanitoxin
ENSDARG00000008200	ugp2b	91.3416	-1.25404	0.42565	-2.94618	0.00321729	0.0394578	Significant	Trichlorfon + Guanitoxin
ENSDARG00000070916	dnajc27	44.7808	1.238	0.431542	2.86878	0.00412064	0.0457592	Significant	Trichlorfon + Guanitoxin
ENSDARG00000009443	amy2al2	92.4868	-6.33124	1.86539	-3.39406	0.000688642	0.0149577	Significant	Trichlorfon + Guanitoxin
ENSDARG00000097902	si:ch73-204p21.2	64.0046	-2.58073	0.636248	-4.05617	4.98836e-05	0.00246029	Significant	Trichlorfon + Guanitoxin
ENSDARG00000056292	vsx1	185.34	1.16477	0.38401	3.03317	0.00242002	0.0331298	Significant	Trichlorfon + Guanitoxin
ENSDARG00000090912	npc2.1	109.604	-1.53504	0.467381	-3.28433	0.00102224	0.019407	Significant	Trichlorfon + Guanitoxin
ENSDARG00000023318	fmn2a	76.3879	1.17339	0.359642	3.26266	0.00110371	0.0202379	Significant	Trichlorfon + Guanitoxin
ENSDARG00000044093	rpl13a	3290.76	-1.00243	0.351446	-2.85231	0.00434024	0.0474962	Significant	Trichlorfon + Guanitoxin
ENSDARG00000109726	plcb1	37.0129	1.69283	0.5284	3.20368	0.00135682	0.0234378	Significant	Trichlorfon + Guanitoxin
ENSDARG00000032623	rcan3	168.666	1.15389	0.407143	2.83411	0.00459528	0.0493533	Significant	Trichlorfon + Guanitoxin
ENSDARG00000024160	hao1	60.0379	-2.45552	0.619182	-3.96574	7.31671e-05	0.00318279	Significant	Trichlorfon + Guanitoxin
ENSDARG00000043932	stmn4l	134.303	1.76236	0.474849	3.7114	0.000206115	0.00636374	Significant	Trichlorfon + Guanitoxin
ENSDARG00000038000	crls1	21.7941	-1.84539	0.625136	-2.95198	0.0031574	0.0390096	Significant	Trichlorfon + Guanitoxin
ENSDARG00000031366	rtn4ip1	13.1715	-1.98404	0.699952	-2.83454	0.00458912	0.0493224	Significant	Trichlorfon + Guanitoxin
ENSDARG00000074809	zgc:194392	47.2176	-1.65042	0.539575	-3.05875	0.00222265	0.0318471	Significant	Trichlorfon + Guanitoxin
ENSDARG00000042780	apoba	281.405	-2.39033	0.443966	-5.38403	7.28374e-08	1.95569e-05	Significant	Trichlorfon + Guanitoxin
ENSDARG00000056214	gnrh3	10.6481	-2.70242	0.890899	-3.03336	0.00241848	0.0331298	Significant	Trichlorfon + Guanitoxin
ENSDARG00000044001	lgals3b	76.5047	-3.2448	0.706287	-4.59417	4.34475e-06	0.000408298	Significant	Trichlorfon + Guanitoxin
ENSDARG00000053858	crip1	380.364	-1.02945	0.352485	-2.92054	0.0034942	0.0411424	Significant	Trichlorfon + Guanitoxin
ENSDARG00000075993	clic5a	32.0492	-2.13075	0.554914	-3.83978	0.000123144	0.0043773	Significant	Trichlorfon + Guanitoxin
ENSDARG00000042793	tpp1	11.0225	-2.31053	0.748092	-3.08856	0.00201132	0.0300737	Significant	Trichlorfon + Guanitoxin
ENSDARG00000089458	rp1l1a	79.6068	1.63562	0.50884	3.21441	0.00130712	0.0229601	Significant	Trichlorfon + Guanitoxin
ENSDARG00000040492	mthfd1b	49.4026	-1.68947	0.553987	-3.04965	0.00229108	0.0323461	Significant	Trichlorfon + Guanitoxin
ENSDARG00000042544	degs2	47.4303	-1.63156	0.523626	-3.11588	0.00183395	0.0283482	Significant	Trichlorfon + Guanitoxin
ENSDARG00000020944	ezra	206.922	-1.87518	0.399355	-4.69551	2.65937e-06	0.00028359	Significant	Trichlorfon + Guanitoxin
ENSDARG00000075444	cgref1	46.3893	-2.00698	0.423476	-4.7393	2.14461e-06	0.000238862	Significant	Trichlorfon + Guanitoxin
ENSDARG00000032831	htra1a	22.4948	-2.2116	0.625525	-3.53559	0.000406865	0.0103513	Significant	Trichlorfon + Guanitoxin
ENSDARG00000087625	olfm4.1	9.83317	-3.30096	1.12082	-2.94514	0.0032281	0.0394702	Significant	Trichlorfon + Guanitoxin
ENSDARG00000074636	cep170ba	15.1916	1.77985	0.614383	2.89698	0.00376777	0.0434437	Significant	Trichlorfon + Guanitoxin
ENSDARG00000099197	actc1b	20629.3	-2.68516	0.563472	-4.76538	1.885e-06	0.000214719	Significant	Trichlorfon + Guanitoxin
ENSDARG00000099517	adss1	334.655	-1.52936	0.397944	-3.84316	0.000121459	0.00436267	Significant	Trichlorfon + Guanitoxin
ENSDARG00000001937	LOC100334818	13.2144	2.13641	0.646389	3.30515	0.000949267	0.018417	Significant	Trichlorfon + Guanitoxin
ENSDARG00000033227	lect2.1	18.097	-2.26141	0.756429	-2.98959	0.00279353	0.0362975	Significant	Trichlorfon + Guanitoxin
ENSDARG00000002732	spon2b	41.0346	-2.09682	0.525549	-3.98978	6.61342e-05	0.00294199	Significant	Trichlorfon + Guanitoxin
ENSDARG00000104181	tmsb1	558.374	-2.45283	0.500849	-4.89735	9.71366e-07	0.000130406	Significant	Trichlorfon + Guanitoxin
ENSDARG00000004270	atl3	104.412	-1.05548	0.361134	-2.92267	0.00347047	0.04098	Significant	Trichlorfon + Guanitoxin
ENSDARG00000009550	foxi3b	21.9865	-2.36643	0.721148	-3.28147	0.00103266	0.0194819	Significant	Trichlorfon + Guanitoxin
ENSDARG00000036171	rnasel3	22.1834	-5.0248	1.04574	-4.80501	1.54741e-06	0.000183203	Significant	Trichlorfon + Guanitoxin
ENSDARG00000105351	si:ch211-113d11.6	64.9834	-2.93367	0.610185	-4.80784	1.52573e-06	0.000182071	Significant	Trichlorfon + Guanitoxin
ENSDARG00000105411	si:ch211-113d11.5	151.985	-3.34191	0.566324	-5.90105	3.6119e-09	2.26286e-06	Significant	Trichlorfon + Guanitoxin
ENSDARG00000032617	fgfrl1a	31.3994	-1.79696	0.573396	-3.13389	0.00172508	0.0274049	Significant	Trichlorfon + Guanitoxin
ENSDARG00000007576	crybb1l1	426.68	-1.7102	0.401563	-4.25886	2.05472e-05	0.00134912	Significant	Trichlorfon + Guanitoxin
ENSDARG00000080010	adh5	192.889	-1.32915	0.397847	-3.34085	0.000835212	0.0169477	Significant	Trichlorfon + Guanitoxin
ENSDARG00000056647	klhl3	32.3137	1.324	0.461135	2.87116	0.00408962	0.0455156	Significant	Trichlorfon + Guanitoxin
ENSDARG00000100582	si:ch211-195b11.3	304.834	-1.80881	0.572436	-3.15985	0.00157852	0.0257985	Significant	Trichlorfon + Guanitoxin
ENSDARG00000067701	myoz3a	21.7365	-1.91245	0.585502	-3.26634	0.00108946	0.0201242	Significant	Trichlorfon + Guanitoxin
ENSDARG00000056119	eef1g	2905.58	-1.03152	0.358141	-2.88021	0.00397406	0.0447931	Significant	Trichlorfon + Guanitoxin
ENSDARG00000036316	rpl39	2088.19	-1.49167	0.395979	-3.76704	0.000165194	0.0055288	Significant	Trichlorfon + Guanitoxin
ENSDARG00000025535	clint1a	205.93	-1.11866	0.385837	-2.89931	0.00373985	0.0433223	Significant	Trichlorfon + Guanitoxin
ENSDARG00000073845	zgc:110843	101.444	-1.5562	0.403274	-3.85892	0.000113891	0.00414642	Significant	Trichlorfon + Guanitoxin
ENSDARG00000099621	si:ch211-69b22.5	21.3045	1.85456	0.552542	3.35642	0.000789583	0.0162856	Significant	Trichlorfon + Guanitoxin
ENSDARG00000029064	uqcrq	541.819	-1.11682	0.332165	-3.36224	0.000773132	0.0160682	Significant	Trichlorfon + Guanitoxin
ENSDARG00000036329	ndufa1	338.459	-1.66434	0.468066	-3.55578	0.000376858	0.0097529	Significant	Trichlorfon + Guanitoxin
ENSDARG00000101910	pcdh20l	36.2648	-2.47098	0.623962	-3.96014	7.49051e-05	0.00322714	Significant	Trichlorfon + Guanitoxin
ENSDARG00000006456	pdgfrl	40.4828	-1.72788	0.549306	-3.14557	0.00165765	0.0266857	Significant	Trichlorfon + Guanitoxin
ENSDARG00000053684	aldob	1863.59	-2.39615	0.486511	-4.92517	8.42883e-07	0.000118445	Significant	Trichlorfon + Guanitoxin
ENSDARG00000102095	si:ch73-233f7.5	14.053	2.75955	0.767427	3.59585	0.000323329	0.00888771	Significant	Trichlorfon + Guanitoxin
ENSDARG00000099970	malat1	79831	1.0455	0.368212	2.83939	0.00451999	0.048754	Significant	Trichlorfon + Guanitoxin
ENSDARG00000100956	si:ch211-276i12.4	76.9215	1.49408	0.518504	2.88153	0.00395753	0.0446738	Significant	Trichlorfon + Guanitoxin
ENSDARG00000098164	LOC100534741	45.8774	2.2697	0.718191	3.1603	0.00157605	0.0257985	Significant	Trichlorfon + Guanitoxin
ENSDARG00000079009	abca1b	171.998	-1.75239	0.43176	-4.05871	4.93452e-05	0.0024568	Significant	Trichlorfon + Guanitoxin
ENSDARG00000061918	cplx2b	300.625	1.09499	0.372389	2.94044	0.00327745	0.0397417	Significant	Trichlorfon + Guanitoxin
ENSDARG00000020387	nipsnap3a	22.4776	-2.1801	0.665926	-3.2738	0.00106113	0.0197956	Significant	Trichlorfon + Guanitoxin
ENSDARG00000103019	gstp1.1	97.296	-5.84056	1.49618	-3.90364	9.47559e-05	0.00369106	Significant	Trichlorfon + Guanitoxin
ENSDARG00000104068	gstp1.2	607.908	-1.56809	0.466757	-3.35954	0.000780721	0.0161367	Significant	Trichlorfon + Guanitoxin
ENSDARG00000071871	glod5	23.5964	-2.08017	0.700031	-2.97154	0.00296313	0.0374715	Significant	Trichlorfon + Guanitoxin
ENSDARG00000071478	lnx2b	21.7084	-2.65205	0.788468	-3.36355	0.000769464	0.0160245	Significant	Trichlorfon + Guanitoxin
ENSDARG00000019353	sparc	1057.13	-1.54721	0.465632	-3.32281	0.000891162	0.0177008	Significant	Trichlorfon + Guanitoxin
ENSDARG00000099545	snx25	42.072	1.36571	0.446565	3.05826	0.00222627	0.0318471	Significant	Trichlorfon + Guanitoxin
ENSDARG00000015759	tspan6	85.7857	-1.37669	0.46923	-2.93393	0.003347	0.0402283	Significant	Trichlorfon + Guanitoxin
ENSDARG00000032929	cryba1l1	1180.19	-2.4228	0.415067	-5.83713	5.31089e-09	2.95758e-06	Significant	Trichlorfon + Guanitoxin
ENSDARG00000089368	hopx	21.2075	-1.81081	0.576715	-3.13986	0.00169027	0.0270659	Significant	Trichlorfon + Guanitoxin
ENSDARG00000104945	sncb	883.571	1.51863	0.435465	3.48737	0.000487791	0.0118091	Significant	Trichlorfon + Guanitoxin
ENSDARG00000109310	im:7150988	29.8589	-3.42105	0.744399	-4.59573	4.31246e-06	0.000408298	Significant	Trichlorfon + Guanitoxin
ENSDARG00000068515	chs1	64.0475	-1.56338	0.486848	-3.21123	0.00132166	0.0231344	Significant	Trichlorfon + Guanitoxin
ENSDARG00000014840	prph2b	180.085	1.02936	0.36085	2.8526	0.00433627	0.0474874	Significant	Trichlorfon + Guanitoxin
ENSDARG00000039579	cfd	200.643	-2.4733	0.58091	-4.25763	2.06609e-05	0.00135069	Significant	Trichlorfon + Guanitoxin
ENSDARG00000013623	vdac2	1951.97	-1.70356	0.436818	-3.89992	9.62227e-05	0.00373851	Significant	Trichlorfon + Guanitoxin
ENSDARG00000056209	myoz1a	49.8299	-1.79271	0.546236	-3.28193	0.00103099	0.0194748	Significant	Trichlorfon + Guanitoxin
ENSDARG00000069828	si:ch211-117n7.7	25.0089	-2.78529	0.665968	-4.18233	2.88542e-05	0.00166482	Significant	Trichlorfon + Guanitoxin
ENSDARG00000033320	sar1ab	68.3573	-1.18611	0.404518	-2.93215	0.0033662	0.0403294	Significant	Trichlorfon + Guanitoxin
ENSDARG00000039150	lgmn	301.129	-2.05389	0.433841	-4.73419	2.19931e-06	0.000243154	Significant	Trichlorfon + Guanitoxin
ENSDARG00000033364	mgst3b	177.651	-1.63094	0.52413	-3.1117	0.00186014	0.0285398	Significant	Trichlorfon + Guanitoxin
ENSDARG00000039832	gsta.2	18.0444	-4.07301	0.898061	-4.53533	5.75121e-06	0.000499857	Significant	Trichlorfon + Guanitoxin
ENSDARG00000090228	gsta.1	381.437	-2.89234	0.582306	-4.96703	6.79846e-07	9.89942e-05	Significant	Trichlorfon + Guanitoxin
ENSDARG00000039435	rgs17	35.0488	1.40782	0.452374	3.11206	0.00185784	0.0285398	Significant	Trichlorfon + Guanitoxin
ENSDARG00000012972	cfl1l	276.1	-2.41284	0.591775	-4.0773	4.55611e-05	0.00230659	Significant	Trichlorfon + Guanitoxin
ENSDARG00000112419	LOC100535278	65.0767	-1.60479	0.449672	-3.56881	0.000358604	0.00949292	Significant	Trichlorfon + Guanitoxin
ENSDARG00000017489	ifi27.1	14.7163	-2.63999	0.717287	-3.68052	0.000232757	0.00696868	Significant	Trichlorfon + Guanitoxin
ENSDARG00000063572	perp	180.556	-1.44054	0.476169	-3.02527	0.00248415	0.0336506	Significant	Trichlorfon + Guanitoxin
ENSDARG00000033285	gsto2	110.482	-2.67235	0.662223	-4.03541	5.45062e-05	0.00257722	Significant	Trichlorfon + Guanitoxin
ENSDARG00000016412	agt	32.4392	-2.72268	0.80226	-3.39376	0.000689389	0.0149577	Significant	Trichlorfon + Guanitoxin
ENSDARG00000058004	six2a	29.2272	-1.74332	0.571768	-3.049	0.00229606	0.0323496	Significant	Trichlorfon + Guanitoxin
ENSDARG00000078026	zcchc24	151.57	-1.19923	0.411129	-2.91692	0.00353512	0.0414942	Significant	Trichlorfon + Guanitoxin
ENSDARG00000092895	ifi27.8	57.4398	-1.96623	0.524771	-3.74683	0.000179082	0.00583178	Significant	Trichlorfon + Guanitoxin
ENSDARG00000057630	galm	9.30556	-2.81468	0.911719	-3.08722	0.00202036	0.0301023	Significant	Trichlorfon + Guanitoxin
ENSDARG00000003449	pde10a	36.5392	1.31677	0.443584	2.96848	0.00299279	0.0376343	Significant	Trichlorfon + Guanitoxin
ENSDARG00000015662	pla2g12b	114.621	-3.17109	0.595556	-5.32459	1.01183e-07	2.45384e-05	Significant	Trichlorfon + Guanitoxin
ENSDARG00000030743	sptlc3	22.9427	-1.8498	0.583089	-3.17242	0.00151177	0.0250839	Significant	Trichlorfon + Guanitoxin
ENSDARG00000069752	ckba	157.967	-1.45122	0.454129	-3.1956	0.00139539	0.0237881	Significant	Trichlorfon + Guanitoxin
ENSDARG00000033440	metap1	138.732	-1.6314	0.438071	-3.72405	0.000196049	0.00615405	Significant	Trichlorfon + Guanitoxin
ENSDARG00000039605	mat1a	303	-2.1856	0.5513	-3.96446	7.35633e-05	0.0031876	Significant	Trichlorfon + Guanitoxin
ENSDARG00000093584	zgc:193505	237.515	-3.99789	0.714528	-5.59514	2.20444e-08	7.53319e-06	Significant	Trichlorfon + Guanitoxin
ENSDARG00000040534	epcam	398.473	-2.35169	0.656288	-3.58331	0.000339262	0.00920185	Significant	Trichlorfon + Guanitoxin
ENSDARG00000024278	adh8b	119.294	-2.07852	0.41704	-4.98398	6.22888e-07	9.31872e-05	Significant	Trichlorfon + Guanitoxin
ENSDARG00000000551	slc1a4	138.992	1.04432	0.337848	3.09111	0.00199411	0.0299665	Significant	Trichlorfon + Guanitoxin
ENSDARG00000039423	si:ch211-217g15.3	58.7401	-2.07073	0.565764	-3.66007	0.000252147	0.00740486	Significant	Trichlorfon + Guanitoxin
ENSDARG00000100443	si:ch211-71k24.8	36.3824	-2.38871	0.59078	-4.04331	5.27012e-05	0.00253884	Significant	Trichlorfon + Guanitoxin
ENSDARG00000039066	klhl31	177.16	-1.97048	0.512112	-3.84776	0.000119205	0.00430858	Significant	Trichlorfon + Guanitoxin
ENSDARG00000098392	ly6pge	285.317	1.4699	0.449901	3.26715	0.00108635	0.0201161	Significant	Trichlorfon + Guanitoxin
ENSDARG00000045089	apcs	15.6288	-3.43647	0.876261	-3.92174	8.79124e-05	0.0035437	Significant	Trichlorfon + Guanitoxin
ENSDARG00000061375	sgpl1	137.508	-1.79702	0.419757	-4.28109	1.85984e-05	0.00125967	Significant	Trichlorfon + Guanitoxin
ENSDARG00000073716	cpxm1a	37.0563	-2.48369	0.522306	-4.75525	1.98205e-06	0.000222404	Significant	Trichlorfon + Guanitoxin
ENSDARG00000094974	pbldp	28.9312	-2.34515	0.660869	-3.54859	0.000387302	0.00997169	Significant	Trichlorfon + Guanitoxin
ENSDARG00000055276	rel	16.4336	-2.37029	0.767811	-3.08708	0.00202131	0.0301023	Significant	Trichlorfon + Guanitoxin
ENSDARG00000005423	pgam1a	281.876	-1.04126	0.35087	-2.96765	0.00300086	0.0376343	Significant	Trichlorfon + Guanitoxin
ENSDARG00000002197	pygl	58.6211	-2.43702	0.660113	-3.69182	0.000222658	0.00672266	Significant	Trichlorfon + Guanitoxin
ENSDARG00000103983	slc30a10	9.69626	-3.45644	0.95144	-3.63285	0.000280311	0.00799763	Significant	Trichlorfon + Guanitoxin
ENSDARG00000100952	wu:fj16a03	104.519	-1.39848	0.487737	-2.86728	0.00414019	0.0459085	Significant	Trichlorfon + Guanitoxin
ENSDARG00000105265	zgc:171534	39.5564	-1.88781	0.647527	-2.91542	0.00355212	0.0416612	Significant	Trichlorfon + Guanitoxin
ENSDARG00000103163	tomm20a	81.4358	-1.38992	0.380002	-3.65766	0.000254532	0.00746033	Significant	Trichlorfon + Guanitoxin
ENSDARG00000099439	serp1	132.085	-1.56998	0.549432	-2.85746	0.00427046	0.046972	Significant	Trichlorfon + Guanitoxin
ENSDARG00000103032	rap2b	118.217	-1.56199	0.454976	-3.43311	0.000596696	0.0135527	Significant	Trichlorfon + Guanitoxin
ENSDARG00000036239	gatm	963.696	-2.55822	0.512924	-4.98752	6.11607e-07	9.28901e-05	Significant	Trichlorfon + Guanitoxin
ENSDARG00000041083	anpeplb	45.4077	-1.8436	0.440844	-4.18198	2.88984e-05	0.00166482	Significant	Trichlorfon + Guanitoxin
ENSDARG00000026829	cotl1	276.864	-1.50939	0.473446	-3.1881	0.0014321	0.0241674	Significant	Trichlorfon + Guanitoxin
ENSDARG00000036237	slc27a2a	73.0886	-2.07667	0.578122	-3.5921	0.000328019	0.00895116	Significant	Trichlorfon + Guanitoxin
ENSDARG00000011693	ttc36	37.3744	-3.63212	0.791869	-4.58677	4.5015e-06	0.000415243	Significant	Trichlorfon + Guanitoxin
ENSDARG00000062448	skor1b	16.2603	1.85997	0.641873	2.89772	0.00375891	0.0434427	Significant	Trichlorfon + Guanitoxin
ENSDARG00000012788	foxa3	13.608	-3.02759	0.926853	-3.26653	0.00108874	0.0201242	Significant	Trichlorfon + Guanitoxin
ENSDARG00000028336	dhdh.1	48.1592	-3.25082	0.663325	-4.90079	9.54527e-07	0.0001293	Significant	Trichlorfon + Guanitoxin
ENSDARG00000043864	nptnb	196.227	1.15478	0.391127	2.95244	0.00315272	0.0389838	Significant	Trichlorfon + Guanitoxin
ENSDARG00000092364	si:ch211-218c6.8	74.7893	-2.19218	0.649798	-3.37363	0.000741832	0.0156519	Significant	Trichlorfon + Guanitoxin
ENSDARG00000074628	si:dkey-10o6.2	8.49727	-3.63427	1.09925	-3.30615	0.000945879	0.0183935	Significant	Trichlorfon + Guanitoxin
ENSDARG00000092142	LOC108180053	35.3554	1.61821	0.513818	3.14939	0.00163614	0.0264812	Significant	Trichlorfon + Guanitoxin
ENSDARG00000042021	mapk12a	42.9583	-1.87148	0.642733	-2.91175	0.00359411	0.0420484	Significant	Trichlorfon + Guanitoxin
ENSDARG00000067741	itpkcb	62.2922	-2.08667	0.707658	-2.94869	0.00319122	0.039317	Significant	Trichlorfon + Guanitoxin
ENSDARG00000041569	ces2a	238.279	-1.94408	0.455765	-4.26552	1.99436e-05	0.00131523	Significant	Trichlorfon + Guanitoxin
ENSDARG00000042559	tnni1c	69.4765	-2.31895	0.626636	-3.70063	0.000215066	0.00658452	Significant	Trichlorfon + Guanitoxin
ENSDARG00000054451	loxl1	70.0744	-1.39128	0.468249	-2.97124	0.00296596	0.0374757	Significant	Trichlorfon + Guanitoxin
ENSDARG00000041595	ces3	44.0187	-3.16054	0.67755	-4.66466	3.09128e-06	0.00031836	Significant	Trichlorfon + Guanitoxin
ENSDARG00000062756	pllp	22.3911	-2.48063	0.67513	-3.6743	0.000238506	0.00708732	Significant	Trichlorfon + Guanitoxin
ENSDARG00000103007	rps3	2017.64	-1.08336	0.357226	-3.03271	0.0024237	0.0331298	Significant	Trichlorfon + Guanitoxin
ENSDARG00000112435	LOC110437876	32.7576	2.11501	0.461739	4.58052	4.6381e-06	0.000425235	Significant	Trichlorfon + Guanitoxin
ENSDARG00000034168	serpini1	89.7689	1.34675	0.355671	3.7865	0.000152785	0.00519388	Significant	Trichlorfon + Guanitoxin
ENSDARG00000086756	si:ch73-167i17.6	15.7863	1.9056	0.636259	2.99501	0.00274436	0.0358317	Significant	Trichlorfon + Guanitoxin
ENSDARG00000103288	pdpr	41.9034	-1.37833	0.459481	-2.99976	0.00270192	0.0357243	Significant	Trichlorfon + Guanitoxin
ENSDARG00000102249	pepd	41.1914	-2.36624	0.523243	-4.52227	6.11806e-06	0.000525664	Significant	Trichlorfon + Guanitoxin
ENSDARG00000101629	si	95.4438	-1.41946	0.410173	-3.46064	0.000538891	0.0125574	Significant	Trichlorfon + Guanitoxin
ENSDARG00000088030	rpl35a	4097.39	-1.17365	0.331028	-3.54548	0.000391902	0.0100215	Significant	Trichlorfon + Guanitoxin
ENSDARG00000078775	rasa2	31.6946	1.545	0.474661	3.25495	0.00113412	0.0205949	Significant	Trichlorfon + Guanitoxin
ENSDARG00000104569	ENSDARG00000104569	74.9619	-1.22937	0.412067	-2.98343	0.00285034	0.0366933	Significant	Trichlorfon + Guanitoxin
ENSDARG00000030753	prrg4	16.142	-2.6571	0.76333	-3.48093	0.000499679	0.0120019	Significant	Trichlorfon + Guanitoxin
ENSDARG00000099663	cox5ab	427.748	-1.41323	0.377305	-3.7456	0.000179965	0.00583178	Significant	Trichlorfon + Guanitoxin
ENSDARG00000068876	zgc:153031	23.4879	-2.6141	0.742979	-3.51841	0.000434144	0.0108749	Significant	Trichlorfon + Guanitoxin
ENSDARG00000028088	galk1	15.2403	-2.35332	0.735916	-3.19781	0.00138477	0.0236877	Significant	Trichlorfon + Guanitoxin
ENSDARG00000057498	habp2	38.273	-1.8511	0.498216	-3.71545	0.000202841	0.0062885	Significant	Trichlorfon + Guanitoxin
ENSDARG00000096616	si:ch211-255p10.3	1034.6	-1.70844	0.490327	-3.48428	0.000493457	0.0118969	Significant	Trichlorfon + Guanitoxin
ENSDARG00000099672	capgb	27.8214	-2.47602	0.748145	-3.30954	0.000934484	0.018256	Significant	Trichlorfon + Guanitoxin
ENSDARG00000057481	rnf157	53.9607	1.86329	0.485812	3.83542	0.000125351	0.0044037	Significant	Trichlorfon + Guanitoxin
ENSDARG00000071445	myoz1b	250.013	-1.55505	0.445659	-3.48932	0.000484256	0.011744	Significant	Trichlorfon + Guanitoxin
ENSDARG00000078696	synpo2lb	41.5122	-1.54367	0.466344	-3.31016	0.00093244	0.0182554	Significant	Trichlorfon + Guanitoxin
ENSDARG00000074396	fscn2b	96.6235	1.25939	0.394091	3.19567	0.00139506	0.0237881	Significant	Trichlorfon + Guanitoxin
ENSDARG00000045143	hbbe2	387.042	-1.43461	0.402193	-3.56696	0.000361143	0.00949326	Significant	Trichlorfon + Guanitoxin
ENSDARG00000071592	aqp8a.2	29.5961	-3.10873	0.757674	-4.10299	4.07853e-05	0.00213726	Significant	Trichlorfon + Guanitoxin
ENSDARG00000061201	acsf2	60.3843	-2.02043	0.50308	-4.01611	5.91658e-05	0.00273728	Significant	Trichlorfon + Guanitoxin
ENSDARG00000045180	acta2	483.115	-2.9612	0.583383	-5.07591	3.85636e-07	6.90288e-05	Significant	Trichlorfon + Guanitoxin
ENSDARG00000045141	aqp8a.1	130.179	-1.91121	0.499446	-3.82666	0.000129892	0.00453144	Significant	Trichlorfon + Guanitoxin
ENSDARG00000018529	lipf	128.004	-1.19803	0.387259	-3.0936	0.00197741	0.0297919	Significant	Trichlorfon + Guanitoxin
ENSDARG00000101199	rbp4	739.308	-2.2303	0.577758	-3.86026	0.000113269	0.00413553	Significant	Trichlorfon + Guanitoxin
ENSDARG00000053526	enpp7.1	83.8483	-3.0417	0.62578	-4.86065	1.17003e-06	0.000149791	Significant	Trichlorfon + Guanitoxin
ENSDARG00000035809	col1a1b	1821.46	-1.82822	0.502913	-3.63526	0.000277704	0.00793832	Significant	Trichlorfon + Guanitoxin
ENSDARG00000045123	oplah	42.9559	-1.42017	0.456385	-3.11178	0.00185965	0.0285398	Significant	Trichlorfon + Guanitoxin
ENSDARG00000073771	tbc1d12b	75.7015	1.15282	0.352448	3.27089	0.00107208	0.0199256	Significant	Trichlorfon + Guanitoxin
ENSDARG00000045066	entpd1	84.3364	-1.06888	0.366302	-2.91802	0.00352257	0.0413792	Significant	Trichlorfon + Guanitoxin
ENSDARG00000079166	ace	80.7291	-2.02105	0.580094	-3.484	0.000493976	0.0118969	Significant	Trichlorfon + Guanitoxin
ENSDARG00000053862	crygmx	548.894	-1.82067	0.399034	-4.5627	5.05003e-06	0.000446661	Significant	Trichlorfon + Guanitoxin
ENSDARG00000014626	dlx3b	26.1264	-2.67227	0.655721	-4.07532	4.59508e-05	0.00231851	Significant	Trichlorfon + Guanitoxin
ENSDARG00000022817	pvalb3	82.8882	-2.36185	0.490672	-4.81351	1.48303e-06	0.000179829	Significant	Trichlorfon + Guanitoxin
ENSDARG00000002768	pvalb2	30933.6	-2.55379	0.575381	-4.43844	9.06113e-06	0.000717069	Significant	Trichlorfon + Guanitoxin
ENSDARG00000034470	aldoab	956.643	-2.789	0.486695	-5.7305	1.00136e-08	4.42837e-06	Significant	Trichlorfon + Guanitoxin
ENSDARG00000012234	psme3	92.8146	-1.07791	0.375201	-2.8729	0.00406726	0.0453674	Significant	Trichlorfon + Guanitoxin
ENSDARG00000103785	sult2st2	85.5532	-2.82963	0.611328	-4.62866	3.68046e-06	0.000361696	Significant	Trichlorfon + Guanitoxin
ENSDARG00000006811	sult1st6	79.6267	-1.43698	0.505992	-2.83993	0.00451236	0.0487413	Significant	Trichlorfon + Guanitoxin
ENSDARG00000029621	sgms1b	25.9511	-2.14721	0.548832	-3.91233	9.14107e-05	0.00358865	Significant	Trichlorfon + Guanitoxin
ENSDARG00000012829	asah2	67.5472	-1.57244	0.418894	-3.75379	0.000174183	0.00571838	Significant	Trichlorfon + Guanitoxin
ENSDARG00000096533	rltgr	76.3434	-2.02613	0.576161	-3.5166	0.000437104	0.0108749	Significant	Trichlorfon + Guanitoxin
ENSDARG00000075931	acsl5	116.27	-1.72517	0.403503	-4.27548	1.90726e-05	0.00128025	Significant	Trichlorfon + Guanitoxin
ENSDARG00000061259	sost	28.4067	-1.97434	0.611108	-3.23075	0.00123467	0.0219959	Significant	Trichlorfon + Guanitoxin
ENSDARG00000015654	ca15a	18.1643	-4.72962	1.11823	-4.22958	2.34133e-05	0.00145087	Significant	Trichlorfon + Guanitoxin
ENSDARG00000002259	ca15c	23.1083	-2.86893	0.772626	-3.71322	0.000204639	0.00633118	Significant	Trichlorfon + Guanitoxin
ENSDARG00000054907	cox7a2l	143.485	-1.04845	0.341625	-3.06902	0.0021476	0.0311993	Significant	Trichlorfon + Guanitoxin
ENSDARG00000045947	LOC553296	182.15	-1.39465	0.484258	-2.87997	0.00397717	0.0447946	Significant	Trichlorfon + Guanitoxin
ENSDARG00000010113	ndufb8	542.455	-1.21927	0.363893	-3.35061	0.000806325	0.0165176	Significant	Trichlorfon + Guanitoxin
ENSDARG00000035832	pyyb	16.4265	-3.68007	1.09699	-3.35469	0.000794548	0.0163655	Significant	Trichlorfon + Guanitoxin
ENSDARG00000052842	ppifb	155.251	-1.87264	0.499577	-3.74846	0.000177924	0.00581579	Significant	Trichlorfon + Guanitoxin
ENSDARG00000079647	muc13b	72.7384	-2.52848	0.604939	-4.17974	2.91849e-05	0.0016749	Significant	Trichlorfon + Guanitoxin
ENSDARG00000105018	lrrc20	62.7309	-1.62718	0.393427	-4.13592	3.53537e-05	0.00192601	Significant	Trichlorfon + Guanitoxin
ENSDARG00000006290	ndufs5	446.453	-1.16624	0.363886	-3.20496	0.00135081	0.0234264	Significant	Trichlorfon + Guanitoxin
ENSDARG00000037425	s100a10a	199.336	-4.01243	0.659269	-6.08618	1.15637e-09	1.06589e-06	Significant	Trichlorfon + Guanitoxin
ENSDARG00000023290	fabp3	762.498	-1.13327	0.292157	-3.87898	0.000104896	0.00394303	Significant	Trichlorfon + Guanitoxin
ENSDARG00000005926	ak2	235.224	-1.5847	0.404146	-3.9211	8.81447e-05	0.0035437	Significant	Trichlorfon + Guanitoxin
ENSDARG00000103322	si:ch73-347e22.8	40.9922	-2.38687	0.814603	-2.93011	0.00338847	0.0403939	Significant	Trichlorfon + Guanitoxin
ENSDARG00000020278	si:dkeyp-120h9.1	68.7969	-1.37632	0.437641	-3.14485	0.0016617	0.0267222	Significant	Trichlorfon + Guanitoxin
ENSDARG00000005162	tpm3	875.123	-2.1063	0.514446	-4.09431	4.23423e-05	0.00219538	Significant	Trichlorfon + Guanitoxin
ENSDARG00000070480	agr2	89.15	-4.59141	0.859952	-5.33915	9.33821e-08	2.37982e-05	Significant	Trichlorfon + Guanitoxin
ENSDARG00000061191	plekho1a	16.1127	1.72984	0.570624	3.03148	0.00243356	0.0332344	Significant	Trichlorfon + Guanitoxin
ENSDARG00000067975	atp5if1a	351.831	-1.25985	0.318376	-3.95712	7.58589e-05	0.0032589	Significant	Trichlorfon + Guanitoxin
ENSDARG00000030215	matn1	597.489	-2.90784	0.649934	-4.47405	7.67515e-06	0.000634086	Significant	Trichlorfon + Guanitoxin
ENSDARG00000101612	zgc:112966.1	11.017	2.63637	0.861855	3.05894	0.0022212	0.0318471	Significant	Trichlorfon + Guanitoxin
ENSDARG00000036942	gpd1c	29.1657	-2.97845	0.652684	-4.56338	5.03357e-06	0.000446661	Significant	Trichlorfon + Guanitoxin
ENSDARG00000005230	ssr2	670.671	-1.44229	0.389991	-3.69826	0.000217084	0.00662076	Significant	Trichlorfon + Guanitoxin
ENSDARG00000099200	zgc:123103	200.327	-1.71246	0.431216	-3.97123	7.15019e-05	0.00313441	Significant	Trichlorfon + Guanitoxin
ENSDARG00000070702	s100v2	81.6956	-2.33626	0.520613	-4.48752	7.20584e-06	0.000601928	Significant	Trichlorfon + Guanitoxin
ENSDARG00000020007	col1a2	2375.51	-1.05389	0.348544	-3.02369	0.00249713	0.0336874	Significant	Trichlorfon + Guanitoxin
ENSDARG00000100392	rps18	3521.91	-1.0443	0.360366	-2.89788	0.00375694	0.0434427	Significant	Trichlorfon + Guanitoxin
ENSDARG00000005023	fkbp9	107.164	-1.99025	0.572887	-3.47407	0.000512627	0.0122153	Significant	Trichlorfon + Guanitoxin
ENSDARG00000067717	tomm7	155.282	-1.03201	0.362134	-2.84982	0.00437446	0.0476626	Significant	Trichlorfon + Guanitoxin
ENSDARG00000023082	krt1-19d	158.225	-4.59854	0.726222	-6.33215	2.41775e-10	3.63891e-07	Significant	Trichlorfon + Guanitoxin
ENSDARG00000075928	hivep3a	123.869	1.40667	0.461662	3.04698	0.00231153	0.0323633	Significant	Trichlorfon + Guanitoxin
ENSDARG00000090268	krt1-19e	2869.94	-1.92461	0.549641	-3.50158	0.000462499	0.0113276	Significant	Trichlorfon + Guanitoxin
ENSDARG00000071014	s100u	151.844	-2.02125	0.567369	-3.56249	0.000367358	0.00958958	Significant	Trichlorfon + Guanitoxin
ENSDARG00000093628	s100a11	55.9978	-4.24948	0.885532	-4.79878	1.59635e-06	0.000187521	Significant	Trichlorfon + Guanitoxin
ENSDARG00000036834	krt92	433.849	-2.98962	0.560763	-5.33134	9.74887e-08	2.43081e-05	Significant	Trichlorfon + Guanitoxin
ENSDARG00000035882	rida	101.135	-2.56678	0.508073	-5.05198	4.37249e-07	7.5555e-05	Significant	Trichlorfon + Guanitoxin
ENSDARG00000036832	cyt1l	1243.9	-2.94304	0.565145	-5.20758	1.91322e-07	4.25801e-05	Significant	Trichlorfon + Guanitoxin
ENSDARG00000078522	si:ch211-80h18.1	104.134	-1.62834	0.454579	-3.58208	0.000340874	0.00921832	Significant	Trichlorfon + Guanitoxin
ENSDARG00000092947	cyt1	3409.45	-1.9792	0.403575	-4.90417	9.3825e-07	0.00012825	Significant	Trichlorfon + Guanitoxin
ENSDARG00000036773	s100s	18.4234	-3.03527	0.915301	-3.31614	0.000912691	0.0179389	Significant	Trichlorfon + Guanitoxin
ENSDARG00000070972	si:ch211-81a5.8	90.9083	1.25002	0.35995	3.47276	0.000515145	0.0122559	Significant	Trichlorfon + Guanitoxin
ENSDARG00000024492	col9a2	1076.37	-1.3326	0.425537	-3.13157	0.00173876	0.0274049	Significant	Trichlorfon + Guanitoxin
ENSDARG00000094041	krt17	526.434	-2.62764	0.572528	-4.58955	4.44204e-06	0.000412287	Significant	Trichlorfon + Guanitoxin
ENSDARG00000042641	cyp51	39.694	-1.57064	0.549093	-2.86042	0.00423074	0.0466717	Significant	Trichlorfon + Guanitoxin
ENSDARG00000036830	krt91	952.451	-2.65363	0.698675	-3.79809	0.000145815	0.00499968	Significant	Trichlorfon + Guanitoxin
ENSDARG00000076820	xkr8.2	23.001	-3.25123	0.948288	-3.42852	0.000606871	0.0137041	Significant	Trichlorfon + Guanitoxin
ENSDARG00000070607	mrpl36	104.145	-1.15195	0.398208	-2.89283	0.00381782	0.0438474	Significant	Trichlorfon + Guanitoxin
ENSDARG00000018621	slc6a19a.1	85.8393	-2.02616	0.524668	-3.86179	0.00011256	0.00413194	Significant	Trichlorfon + Guanitoxin
ENSDARG00000042620	gstr	366.536	-1.68232	0.447696	-3.75773	0.000171461	0.00565371	Significant	Trichlorfon + Guanitoxin
ENSDARG00000011334	ncaldb	91.7607	1.24678	0.440203	2.83228	0.0046217	0.049575	Significant	Trichlorfon + Guanitoxin
ENSDARG00000070960	si:ch211-288g17.4	23.337	-2.85403	0.86249	-3.30906	0.00093611	0.018256	Significant	Trichlorfon + Guanitoxin
ENSDARG00000009285	rpl15	3651.19	-1.41952	0.37924	-3.74306	0.000181791	0.0058654	Significant	Trichlorfon + Guanitoxin
ENSDARG00000003931	cndp2	118.857	-1.61919	0.429303	-3.77167	0.000162156	0.00545452	Significant	Trichlorfon + Guanitoxin
ENSDARG00000101160	apoa4a	22.2499	-5.03468	1.09349	-4.60424	4.13983e-06	0.000396475	Significant	Trichlorfon + Guanitoxin
ENSDARG00000070809	znf516	42.9004	1.33486	0.460769	2.89703	0.00376712	0.0434437	Significant	Trichlorfon + Guanitoxin
ENSDARG00000102004	apoea	780.801	-2.72234	0.507172	-5.3677	7.97478e-08	2.10366e-05	Significant	Trichlorfon + Guanitoxin
ENSDARG00000103503	dgat1a	28.8061	-1.7362	0.555602	-3.12489	0.00177869	0.0277359	Significant	Trichlorfon + Guanitoxin
ENSDARG00000103791	nme2b.1	1145.62	-1.23924	0.351505	-3.52552	0.000422649	0.0106492	Significant	Trichlorfon + Guanitoxin
ENSDARG00000116617	spaca4l	116.281	-2.64451	0.639692	-4.13404	3.56439e-05	0.00193481	Significant	Trichlorfon + Guanitoxin
ENSDARG00000101785	LOC100151049	18.2697	-1.96021	0.643599	-3.04571	0.00232134	0.032439	Significant	Trichlorfon + Guanitoxin
ENSDARG00000020850	eef1a1l1	9075.83	-1.09905	0.360934	-3.04502	0.00232662	0.0324518	Significant	Trichlorfon + Guanitoxin
ENSDARG00000043509	rpl11	2741.2	-1.1771	0.359196	-3.27703	0.00104906	0.0196435	Significant	Trichlorfon + Guanitoxin
ENSDARG00000097973	si:ch1073-190k2.1	9.73427	-2.64817	0.89724	-2.95146	0.00316273	0.0390433	Significant	Trichlorfon + Guanitoxin
ENSDARG00000097635	si:ch1073-340i21.1	342.493	-1.939	0.536338	-3.61525	0.000300057	0.00841726	Significant	Trichlorfon + Guanitoxin
ENSDARG00000060439	clcn2c	14.6701	-2.41282	0.852167	-2.8314	0.0046345	0.0496327	Significant	Trichlorfon + Guanitoxin
ENSDARG00000069375	zgc:162608	58.5918	-1.83154	0.623708	-2.93653	0.00331908	0.0400206	Significant	Trichlorfon + Guanitoxin
ENSDARG00000104222	inppl1a	109.818	-1.05619	0.367895	-2.8709	0.00409311	0.0455207	Significant	Trichlorfon + Guanitoxin
ENSDARG00000038106	slc37a4a	29.7996	-2.62114	0.654024	-4.00771	6.13094e-05	0.00278504	Significant	Trichlorfon + Guanitoxin
ENSDARG00000017261	gdpd1	79.8758	-1.69962	0.58971	-2.88213	0.00394995	0.0446738	Significant	Trichlorfon + Guanitoxin
ENSDARG00000070038	rbp2a	366.617	-2.11085	0.406348	-5.19468	2.05067e-07	4.46868e-05	Significant	Trichlorfon + Guanitoxin
ENSDARG00000056314	a2ml	127.229	-1.71427	0.399261	-4.29361	1.7579e-05	0.00121247	Significant	Trichlorfon + Guanitoxin
ENSDARG00000097504	LOC100006868	17.8456	-2.09208	0.617364	-3.38873	0.000702162	0.015104	Significant	Trichlorfon + Guanitoxin
ENSDARG00000041685	si:dkey-105h12.2	33.9599	-1.83739	0.464962	-3.9517	7.75968e-05	0.00330523	Significant	Trichlorfon + Guanitoxin
ENSDARG00000061579	myo1cb	233.388	-1.27534	0.364835	-3.49566	0.000472889	0.0115241	Significant	Trichlorfon + Guanitoxin
ENSDARG00000039490	pitpnaa	76.8649	-1.27296	0.354343	-3.59245	0.000327582	0.00895116	Significant	Trichlorfon + Guanitoxin
ENSDARG00000104267	postnb	865.24	-1.75864	0.480119	-3.66294	0.000249341	0.00733676	Significant	Trichlorfon + Guanitoxin
ENSDARG00000098011	omgb.1	22.1282	-6.04429	1.35562	-4.45868	8.24663e-06	0.000663082	Significant	Trichlorfon + Guanitoxin
ENSDARG00000102115	ndufc2	226.332	-1.28216	0.376133	-3.40879	0.000652518	0.0144223	Significant	Trichlorfon + Guanitoxin
ENSDARG00000031299	dhrs11b.1	82.9812	-1.24577	0.417788	-2.98181	0.00286551	0.0367626	Significant	Trichlorfon + Guanitoxin
ENSDARG00000045408	tagln	142.018	-1.61481	0.412654	-3.91322	9.10737e-05	0.00358477	Significant	Trichlorfon + Guanitoxin
ENSDARG00000102364	gvin1l2	80.754	-2.04126	0.696646	-2.93012	0.00338828	0.0403939	Significant	Trichlorfon + Guanitoxin
ENSDARG00000004141	dhrs11b.2	39.4592	-1.76063	0.496358	-3.5471	0.000389501	0.0100112	Significant	Trichlorfon + Guanitoxin
ENSDARG00000087476	cbln20	10.3186	-3.74097	1.20209	-3.11204	0.001858	0.0285398	Significant	Trichlorfon + Guanitoxin
ENSDARG00000103639	fxyd12	269.568	-3.28044	0.568121	-5.7742	7.73199e-09	3.75027e-06	Significant	Trichlorfon + Guanitoxin
ENSDARG00000059035	porb	247.208	-1.37956	0.366921	-3.75983	0.000170026	0.00563077	Significant	Trichlorfon + Guanitoxin
ENSDARG00000103443	seraf	126.697	-2.3381	0.578204	-4.04373	5.26077e-05	0.00253884	Significant	Trichlorfon + Guanitoxin
ENSDARG00000069464	cox7a1	55.2056	-2.89177	0.738535	-3.91555	9.02e-05	0.0035597	Significant	Trichlorfon + Guanitoxin
ENSDARG00000013804	capns1b	79.9843	-1.44934	0.510442	-2.83939	0.00452002	0.048754	Significant	Trichlorfon + Guanitoxin
ENSDARG00000063307	sgsm2	17.9347	2.38971	0.759274	3.14736	0.00164751	0.0265976	Significant	Trichlorfon + Guanitoxin
ENSDARG00000041869	tnfrsf19	41.2143	-1.41121	0.422765	-3.33804	0.000843702	0.0170969	Significant	Trichlorfon + Guanitoxin
ENSDARG00000100455	pnkp	45.194	-1.35247	0.467523	-2.89284	0.00381779	0.0438474	Significant	Trichlorfon + Guanitoxin
ENSDARG00000061383	serpinf2b	55.9738	-1.82681	0.458561	-3.98379	6.7824e-05	0.00300827	Significant	Trichlorfon + Guanitoxin
ENSDARG00000060638	clstn2b	14.7089	2.07266	0.68204	3.03891	0.00237434	0.0327608	Significant	Trichlorfon + Guanitoxin
ENSDARG00000068680	ctrl	796.731	-4.48654	1.11915	-4.00887	6.10094e-05	0.00277981	Significant	Trichlorfon + Guanitoxin
ENSDARG00000029353	serpine2	27.3564	-1.74886	0.59843	-2.92241	0.00347338	0.04098	Significant	Trichlorfon + Guanitoxin
ENSDARG00000100844	cldn15lb	31.9499	-2.00488	0.598922	-3.34749	0.000815484	0.0166372	Significant	Trichlorfon + Guanitoxin
ENSDARG00000103720	zgc:162730	36.0936	-1.97293	0.642216	-3.07207	0.00212581	0.0310628	Significant	Trichlorfon + Guanitoxin
ENSDARG00000068883	tspan13a	25.6596	-2.39753	0.640051	-3.74584	0.000179793	0.00583178	Significant	Trichlorfon + Guanitoxin
ENSDARG00000101423	cyp2y3	56.7886	-2.53495	0.612061	-4.14166	3.44797e-05	0.00188523	Significant	Trichlorfon + Guanitoxin
ENSDARG00000101324	apoa1b	6947.48	-3.30136	0.588498	-5.60981	2.02543e-08	7.21551e-06	Significant	Trichlorfon + Guanitoxin
ENSDARG00000090943	LOC100002960	10.5951	-5.84234	1.4403	-4.05634	4.98467e-05	0.00246029	Significant	Trichlorfon + Guanitoxin
ENSDARG00000019772	si:ch1073-280e3.1	8.90821	-2.58245	0.894545	-2.88689	0.00389071	0.0444197	Significant	Trichlorfon + Guanitoxin
ENSDARG00000113761	dync2h1	37.4765	1.61106	0.470674	3.42288	0.000619604	0.0138636	Significant	Trichlorfon + Guanitoxin
ENSDARG00000098239	zgc:85932	32.2396	-1.90245	0.619036	-3.07326	0.00211737	0.03103	Significant	Trichlorfon + Guanitoxin
ENSDARG00000040628	cldn8.2	39.2158	-1.90719	0.567728	-3.35934	0.000781294	0.0161367	Significant	Trichlorfon + Guanitoxin
ENSDARG00000102442	folr	45.2063	-1.95917	0.504826	-3.88089	0.000104074	0.00393179	Significant	Trichlorfon + Guanitoxin
ENSDARG00000008788	camk1gb	155.214	1.22887	0.429337	2.86226	0.00420637	0.0464709	Significant	Trichlorfon + Guanitoxin
ENSDARG00000022623	fbxo44.1	18.7152	-1.56893	0.540316	-2.90373	0.00368743	0.0428143	Significant	Trichlorfon + Guanitoxin
ENSDARG00000075468	vwa1	47.1018	-1.28265	0.440865	-2.90939	0.0036213	0.042242	Significant	Trichlorfon + Guanitoxin
ENSDARG00000037551	pm20d1.1	30.9538	-2.41315	0.674456	-3.57793	0.000346331	0.00926588	Significant	Trichlorfon + Guanitoxin
ENSDARG00000037539	tnnc1b	585.426	-2.13683	0.502562	-4.25187	2.11996e-05	0.00135297	Significant	Trichlorfon + Guanitoxin
ENSDARG00000037852	zgc:101663	47.3632	-1.62755	0.52686	-3.08915	0.0020073	0.0300616	Significant	Trichlorfon + Guanitoxin
ENSDARG00000013749	slc25a55b	29.4948	-3.06267	0.769444	-3.98036	6.88109e-05	0.00304306	Significant	Trichlorfon + Guanitoxin
ENSDARG00000055760	srm	92.1338	-1.27977	0.413257	-3.0968	0.00195619	0.0295611	Significant	Trichlorfon + Guanitoxin
ENSDARG00000105341	si:dkey-9l20.3	89.1377	-2.85423	0.678148	-4.20886	2.56659e-05	0.00154094	Significant	Trichlorfon + Guanitoxin
ENSDARG00000088091	pfn1	783.116	-2.02675	0.595166	-3.40534	0.000660809	0.0144838	Significant	Trichlorfon + Guanitoxin
ENSDARG00000006603	csrp1a	17.5751	-2.11833	0.721035	-2.93791	0.00330435	0.0399404	Significant	Trichlorfon + Guanitoxin
ENSDARG00000003113	ada	105.827	-2.20169	0.454053	-4.84898	1.24101e-06	0.000154213	Significant	Trichlorfon + Guanitoxin
ENSDARG00000058799	mybpha	63.7892	-1.72384	0.487775	-3.53408	0.000409204	0.0103757	Significant	Trichlorfon + Guanitoxin
ENSDARG00000104540	cyp2aa8	22.6942	-3.25874	0.784219	-4.1554	3.24724e-05	0.00180168	Significant	Trichlorfon + Guanitoxin
ENSDARG00000089187	wfdc2	31.1848	-1.4843	0.513308	-2.89163	0.00383245	0.0438879	Significant	Trichlorfon + Guanitoxin
ENSDARG00000099003	cyp2aa1	17.5768	-2.27332	0.735668	-3.09014	0.00200062	0.0299913	Significant	Trichlorfon + Guanitoxin
ENSDARG00000019444	ssr4	211.158	-1.48504	0.439039	-3.38249	0.000718323	0.0153201	Significant	Trichlorfon + Guanitoxin
ENSDARG00000036875	rps12	3530.61	-1.24344	0.397416	-3.12881	0.00175513	0.0276047	Significant	Trichlorfon + Guanitoxin
ENSDARG00000036876	zgc:153284	65.9671	-2.90387	0.724779	-4.00656	6.16105e-05	0.00279029	Significant	Trichlorfon + Guanitoxin
ENSDARG00000095832	si:ch73-269m23.4	33.9848	-3.01799	0.672523	-4.48756	7.20425e-06	0.000601928	Significant	Trichlorfon + Guanitoxin
ENSDARG00000005464	dnase1l1	13.9535	-2.49548	0.757125	-3.296	0.000980733	0.0188813	Significant	Trichlorfon + Guanitoxin
ENSDARG00000015003	arhgap4b	32.3461	1.92469	0.564838	3.40751	0.000655588	0.0144223	Significant	Trichlorfon + Guanitoxin
ENSDARG00000076317	plod3	68.0314	-1.62966	0.544564	-2.99261	0.00276607	0.0360092	Significant	Trichlorfon + Guanitoxin
ENSDARG00000025581	rpl10	2760.35	-1.14076	0.361921	-3.15195	0.00162182	0.0263061	Significant	Trichlorfon + Guanitoxin
ENSDARG00000071235	si:ch211-117c9.5	127.902	1.34341	0.423347	3.17331	0.00150711	0.0250839	Significant	Trichlorfon + Guanitoxin
ENSDARG00000038123	myl9a	59.6739	-1.89196	0.58535	-3.23219	0.00122844	0.0219108	Significant	Trichlorfon + Guanitoxin
ENSDARG00000008107	src	19.622	1.68791	0.561155	3.00791	0.00263047	0.0350326	Significant	Trichlorfon + Guanitoxin
ENSDARG00000003469	neurod4	117.105	1.27612	0.411242	3.10308	0.00191518	0.0291073	Significant	Trichlorfon + Guanitoxin
ENSDARG00000058371	krt5	1449.47	-1.65841	0.492717	-3.36585	0.00076307	0.0159133	Significant	Trichlorfon + Guanitoxin
ENSDARG00000008142	stxbp3	85.4007	-1.13371	0.31431	-3.60698	0.000309776	0.0086096	Significant	Trichlorfon + Guanitoxin
ENSDARG00000058358	krt8	856.456	-2.04684	0.526263	-3.88939	0.000100498	0.00385482	Significant	Trichlorfon + Guanitoxin
ENSDARG00000074201	flna	191.316	-1.7491	0.449108	-3.89461	9.83569e-05	0.00380178	Significant	Trichlorfon + Guanitoxin
ENSDARG00000018404	krt18a.1	345.86	-1.43572	0.449836	-3.19165	0.00141463	0.0240576	Significant	Trichlorfon + Guanitoxin
ENSDARG00000036894	aimp1b	60.362	-1.75755	0.515557	-3.40903	0.00065194	0.0144223	Significant	Trichlorfon + Guanitoxin
ENSDARG00000070343	hoxc6a	41.822	1.44675	0.48315	2.99442	0.00274969	0.0358581	Significant	Trichlorfon + Guanitoxin
ENSDARG00000017821	gata5	28.5365	-1.90781	0.580647	-3.28567	0.0010174	0.0193395	Significant	Trichlorfon + Guanitoxin
ENSDARG00000014386	galnt6	25.0733	-2.51157	0.869837	-2.88741	0.00388432	0.0443804	Significant	Trichlorfon + Guanitoxin
ENSDARG00000036776	aldh8a1	27.0542	-2.41501	0.844054	-2.8612	0.00422039	0.0465917	Significant	Trichlorfon + Guanitoxin
ENSDARG00000093193	chia.6	12.7744	-4.64713	1.02544	-4.53182	5.84764e-06	0.000505316	Significant	Trichlorfon + Guanitoxin
ENSDARG00000092807	si:dkey-151g10.6	9921.02	-1.53565	0.390382	-3.93372	8.36425e-05	0.00347417	Significant	Trichlorfon + Guanitoxin
ENSDARG00000046098	ebp	28.3709	-1.67729	0.569796	-2.94366	0.00324353	0.0394777	Significant	Trichlorfon + Guanitoxin
ENSDARG00000101404	ENSDARG00000101404	17.9937	1.80566	0.559521	3.22715	0.00125029	0.0222214	Significant	Trichlorfon + Guanitoxin
ENSDARG00000104508	slc10a7	24.3181	-1.60924	0.557954	-2.88417	0.00392442	0.0446738	Significant	Trichlorfon + Guanitoxin
ENSDARG00000054319	oxct1b	23.0357	-1.95754	0.678513	-2.88504	0.00391366	0.0446424	Significant	Trichlorfon + Guanitoxin
ENSDARG00000044319	fstl4	17.4329	1.75165	0.567163	3.08844	0.00201211	0.0300737	Significant	Trichlorfon + Guanitoxin
ENSDARG00000059978	cplx4a	128.117	1.67925	0.434512	3.86467	0.000111239	0.00409947	Significant	Trichlorfon + Guanitoxin
ENSDARG00000057113	c6.2	10.5882	-2.69623	0.938051	-2.87429	0.0040494	0.0452353	Significant	Trichlorfon + Guanitoxin
ENSDARG00000092916	mlnl	11.4427	-2.26778	0.737555	-3.07473	0.00210695	0.0309377	Significant	Trichlorfon + Guanitoxin
ENSDARG00000095273	cox8a	1262.54	-1.03588	0.337472	-3.06951	0.00214409	0.0311993	Significant	Trichlorfon + Guanitoxin
ENSDARG00000069503	cldn3c	97.5019	-2.0951	0.604118	-3.46803	0.000524291	0.0123756	Significant	Trichlorfon + Guanitoxin
ENSDARG00000009544	cldnb	94.4329	-1.97656	0.576285	-3.42982	0.000603973	0.0136973	Significant	Trichlorfon + Guanitoxin
ENSDARG00000017388	gstt1b	80.5503	-2.38107	0.612384	-3.88821	0.000100987	0.00386042	Significant	Trichlorfon + Guanitoxin
ENSDARG00000017490	cel.1	94.0198	-4.03484	0.734825	-5.49089	3.99921e-08	1.15639e-05	Significant	Trichlorfon + Guanitoxin
[truncated: 1,085 more rows]

## Sheet: DEA-p-value (appendix 2D)
row	gene_names	baseMean	log2FoldChange	lfcSE	stat	p-value	padj	Significance	contrast
[truncated: 7,214 more rows]
